# Supplementary material for: Multi-omics signatures of the human early life exposome
Source: Nat Commun. 2022 Nov 21;13:7024. doi: 10.1038/s41467-022-34422-2 (PMC9678903; doi:10.1038/s41467-022-34422-2)
Supplement: Supplementary file 4 — Supplementary Dataset 1 [file 41467_2022_34422_MOESM4_ESM.xlsx]

## Sheet: TS1A
Table S1A. Characteristics of the 1,301 HELIX children
Variable	N or Mean	% or SDa
Cohort
BiB	205	15.8
EDEN	198	15.2
INMA	223	17.1
KANC	204	15.7
MoBa	272	20.9
RHEA	199	15.3
Age (years)	7.98	1.6
Sex
Male	711	54.7
Female	590	45.3
Ethnic group
White European	1171	90
Pakistani or Asian	102	7.8
Other	28	2.2
Obesity statusb
Underweight/normal	927	71.4
Overweight	245	18.8
Obese	129	9.9
Maternal education
Primary school	183	14.1
Secondary school	444	34.1
University degree or higher	674	51.8
Number of children with exposome data
Pregnancy exposome	1301c	100
Childhood exposome	1301c	100
Number of children with omics data
6 omics	871	66.9
4 or 5 omics	312	24
2 or 3 omics	29	2.2
only 1 omics	65	5
no omics data	24	1.8
aSD: standard deviation
bAccording to WHO reference categories
cMissings were imputed for the totality of the population

## Sheet: TS1B
Table S1B. Correlation matrix among pregnancy exposure variables, adjusted for cohort
Correlations between exposures were estimated as follows: for continuous vs continuous variables – Pearson’s correlation; for continuous vs categorical variables – r2 of a lineal model; for categorical vs categorical variables – Cramér's V test.
Exposure	Label	Alcohol	PMabs out	Access_ lines	Access_stops	Blue space	Brom_THMs	Building	Cereals	Chloroform	Connectivity	Dairy	Distance road	Fastfood	Facility_dens	Fish	Folic acid	Facility_rich	Fruits	Green space	Hum. (t1)	Land use	Traffic noise_24h	Legumes	Meat	NDVI	NO2 out	PAmoderate	PAvigorous	PM10	PM2.5	Population	Press. (t1)	T (t1)	THMs	Traffic__100m	Trafficdensity	Vegetables	Walkability	As	BPA	BUPA	Cd	Co	Cotinine	Cs	Cu	DDE	DDT
e3_alcpreg_yn_None	Alcohol	1	-0.03981	-0.0491429	-0.0637536	0.0350355	0.0020103	-0.0345492	0.0022001	-0.00561516	-0.0208033	0.0376408	0.0078433	0.0512784	-0.0311602	-0.0243197	0.0109979	-0.0365332	0.0254593	-0.0768717	-0.0277662	-0.00244101	0.103079	0.0194847	0.0469578	0.0408942	-6.86762e-05	-0.0614531	0.0651188	0.0406136	-0.0391688	-0.0381353	-0.000381407	-0.00874037	0.0063912	0.0278575	0.00543234	0.0424328	-0.0216422	0.0263382	0.0224172	0.0367661	0.0228527	-0.0127206	0.0842896	0.113044	-0.0305141	-0.0425794	-0.0764967
h_abs_ratio_preg_Log	PMabs out	-0.03981	1	0.120408	0.13228	-0.00743075	-0.0766305	0.392701	-0.0416803	-0.0187557	0.274443	0.0307682	0.124996	0.00657419	0.31575	-0.0390902	0.0108024	0.321673	0.00103827	-0.190505	0.186066	-0.0891425	0.0938304	0.0204229	-0.0436092	-0.321296	0.657277	0.165317	0.00620745	0.464094	0.51352	0.291968	-0.0381484	0.0807856	0.0226177	0.209704	0.150292	0.0124688	0.228376	-0.0205648	-0.0579259	0.0177287	-0.0156426	0.00397381	0.0301643	-0.0293409	-0.0239669	0.0392454	-0.00796931
h_accesslines300_preg_dic0	Access_ lines	-0.0491429	0.120408	1	0.173653	-0.0353361	0.036129	0.190188	0.0188653	0.0317001	0.0932098	0.0228892	-0.032871	-0.0299679	0.20219	0.0373616	-0.0165391	0.18712	0.0134207	-0.133823	-0.013159	0.0141965	0.03953	-0.0030436	-0.0152139	-0.141677	0.177364	-0.0561573	0.110357	0.073058	0.119398	0.122426	-0.00821358	-0.00819978	0.0513867	0.0243601	0.101359	0.00580365	0.175032	0.027345	-0.00593942	-0.0155768	-0.0193463	0.0373878	0.0111498	-0.0284602	0.027238	0.0373151	0.0300793
h_accesspoints300_preg_Log	Access_stops	-0.0637537	0.13228	0.173653	1	-0.0755794	0.029989	0.244046	-0.00725764	-0.00441928	0.225949	-0.00917802	0.0179248	0.0101075	0.295657	0.0362845	-0.00227779	0.299956	0.0119198	-0.11722	0.0633409	-0.0356574	-0.000357173	0.0342573	-0.0110005	-0.219736	0.198802	0.0799097	-0.0599781	0.112287	0.169691	0.193134	-0.0444258	-0.0226772	0.0388091	0.138979	0.132642	0.0418975	0.253764	0.025517	-0.0214708	-0.00325603	0.0323639	-0.0232994	0.04147	0.0101258	-0.0222147	0.0341355	-0.0222344
h_blueyn300_preg_None	Blue space	0.0350355	-0.00743075	-0.0353361	-0.0755794	1	0.0568539	-0.0222532	-0.0356493	-0.0286166	0.0159561	-0.00721665	0.0650876	0.239501	0.0359735	-0.0182583	-0.0703749	0.0216227	0.0214579	-0.0257258	-0.00601651	0.0850692	-0.02478	0.0771584	-0.0297936	-0.00726932	0.0335046	-0.118102	0.217444	-0.0319702	-0.0285563	-0.00941375	-0.0615059	-0.00756989	-0.00687667	0.0964134	0.0273877	-0.0213817	0.047424	0.0233892	0.0190638	0.0051766	-0.0601193	-0.028801	-0.226653	-0.0026352	-0.0193974	-0.0053471	-0.021033
h_bro_preg_Log	Brom_THMs	0.0020103	-0.0766305	0.036129	0.029989	0.0568539	1	0.080889	0.00155748	0.284075	0.0548619	0.0138284	0.0187674	0.113809	0.0324054	0.000200623	0.0515866	0.0140683	0.077172	0.00463124	0.0393436	0.0742262	-0.0765182	0.0379474	0.0404456	0.00326465	-0.0869981	-0.0299192	-0.0106918	-0.111445	-0.0342519	0.0419038	-0.0669853	-0.00466663	0.598019	0.041342	0.0803492	0.0308924	0.087467	0.0211733	0.0826155	0.0129679	0.0317389	0.0477151	-0.0592689	-0.0156104	0.0183128	0.00629698	-0.013932
h_builtdens300_preg_Sqrt	Building	-0.0345492	0.392701	0.190188	0.244046	-0.0222532	0.080889	1	-0.0281718	0.116051	0.485437	-0.0210202	0.117672	-0.0141241	0.637124	-0.0214801	-0.0252008	0.626995	0.0197088	-0.382089	0.00541282	-0.167565	0.100971	0.0333769	-0.0477794	-0.648368	0.498531	0.0707044	0.0358568	0.212304	0.330714	0.527382	-0.0478573	-0.0292737	0.114235	0.179459	0.184444	0.0404103	0.450982	0.0196474	-0.00936171	0.0430582	-0.0081319	0.0818005	0.034214	-0.0330007	-0.0437727	0.0269859	0.0494925
h_cereal_preg_Ter	Cereals	0.0022001	-0.0416803	0.0188653	-0.00725764	-0.0356493	0.00155748	-0.0281718	1	0.0197354	-0.0338652	0.103503	-0.0142285	0.00988793	-0.0152058	0.0661724	0.00348373	-0.0158784	0.0656704	0.0293081	-0.0633178	-0.030384	-0.0324265	-0.0123428	0.104136	0.0728092	-0.0282452	-0.0450454	-0.0367581	-0.0549156	-0.0866166	-0.0390179	0.0249397	0.0151999	0.0337692	-0.0413068	-0.0309632	0.0232345	-0.0244227	-0.000635127	0.0580667	0.00335196	0.011601	0.01115	0.0108098	0.00533503	-0.0346879	-0.0543759	-0.0501737
h_clf_preg_Log	Chloroform	-0.00561516	-0.0187557	0.0317001	-0.00441928	-0.0286166	0.284075	0.116051	0.0197354	1	0.0122414	0.0182217	-0.0455948	0.000508606	0.0749223	-0.0447649	0.0521943	0.0929368	-0.00965968	-0.0385495	0.0646924	0.00145218	-0.0437233	0.0312685	0.0463596	-0.0123294	0.010829	0.00406481	-0.0147233	-0.0818525	-0.074284	0.070848	0.0699819	-0.0882443	0.464028	0.0326951	0.121621	0.0325501	0.0113006	0.0325548	0.0597853	-0.0446628	0.0101605	0.0506479	-0.0259011	-0.0380446	0.0914888	-0.0469231	0.00756873
h_connind300_preg_Sqrt	Connectivity	-0.0208033	0.274443	0.0932098	0.225949	0.0159561	0.0548619	0.485437	-0.0338652	0.0122414	1	0.0108553	0.270588	0.000695234	0.44502	0.000594795	-0.0606899	0.454337	0.0138271	-0.192966	0.000629814	0.0186795	0.0534952	0.0331416	-0.0841036	-0.417895	0.324621	0.056204	0.0257019	0.116626	0.273251	0.426768	-0.0568834	0.00487764	0.0744377	0.212395	0.0687141	-0.025943	0.511766	0.0246008	-0.0290006	0.0591648	0.0304304	0.0450526	0.0357713	0.020829	-0.0426542	0.0426628	0.036886
h_dairy_preg_Ter	Dairy	0.0376408	0.0307682	0.0228892	-0.00917802	-0.00721665	0.0138284	-0.0210202	0.103503	0.0182217	0.0108553	1	-0.0255524	-0.0538569	-0.0334665	0.0258687	-0.00276244	-0.0420545	0.0806331	-0.02049	-0.00247599	-0.0525571	-0.0208881	0.0416394	0.0631304	-0.0222189	0.0102775	0.05442	-0.0378031	0.00761946	0.0153933	0.0541948	-0.0431205	0.0481242	0.0592497	0.0100092	0.0576157	0.0780569	-0.0116349	-0.02304	0.0928744	0.00791631	0.0137577	0.0406104	0.0102509	-0.00309453	-0.0332982	-0.0342784	-0.02848
h_distinvnear1_preg_Log	Distance road	0.0078433	0.124996	-0.032871	0.0179248	0.0650876	0.0187674	0.117672	-0.0142285	-0.0455948	0.270588	-0.0255524	1	0.0282155	0.0880712	-0.0180081	-0.0144163	0.0963131	0.0516264	-0.079838	-0.0136649	-0.002733	0.0881213	0.0425915	-0.0426478	-0.174498	0.128679	0.0517843	0.0154662	0.0429653	0.129666	0.177102	-0.0733558	-0.00618602	0.0314818	0.290255	-0.0819439	0.00567571	0.1234	0.0509164	0.00932716	0.0117761	0.0111847	-0.00977655	0.0300092	0.0591978	-0.0485394	0.0235711	0.0476452
h_fastfood_preg_Ter	Fastfood	0.0512784	0.00657419	-0.0299679	0.0101075	0.239501	0.113809	-0.0141241	0.00988793	0.000508606	0.000695234	-0.0538569	0.0282155	1	0.00103754	-0.00128393	-0.0170571	-0.00225039	0.00210208	-0.0262015	-0.00332365	0.0490311	0.00427193	0.133279	0.00732333	0.0164179	0.0110674	-0.0532214	0.0288572	-0.0109518	0.00616742	-0.0175195	-0.00719934	0.00354697	0.0202901	0.0440431	0.0519303	0.0331019	0.00166357	-0.00782452	-0.0219434	0.0316602	0.0128883	-0.0380856	-0.112453	-0.0572931	-0.0466272	0.0225628	-0.0139927
h_fdensity300_preg_Log	Facility_dens	-0.0311602	0.31575	0.20219	0.295657	0.0359735	0.0324054	0.637124	-0.0152058	0.0749223	0.44502	-0.0334665	0.0880712	0.00103754	1	0.0105801	-0.0296107	0.9119	0.00898451	-0.253121	0.0173954	-0.0339585	0.0987079	-0.0221706	-0.0412958	-0.543709	0.408474	0.0602726	0.0151798	0.154836	0.276291	0.42531	-0.0528696	-0.0263131	0.0665925	0.197944	0.183176	0.0360343	0.707117	0.00729747	-0.0477067	0.0519541	0.000622697	0.0314163	0.0190039	-0.0267427	-0.0751035	0.0529451	0.0307379
h_fish_preg_Ter	Fish	-0.0243197	-0.0390902	0.0373616	0.0362845	-0.0182583	0.000200623	-0.0214801	0.0661724	-0.0447649	0.000594795	0.0258687	-0.0180081	-0.00128393	0.0105801	1	0.00185291	-0.00909237	0.0601052	0.0743339	0.00759694	0.0212037	-0.00911824	0.0183639	0.0824189	0.0458225	-0.0305893	0.0630285	0.0395434	0.000135403	0.00908908	0.0119384	-0.0553924	-0.0316954	-0.00188881	-0.00362621	0.0572104	0.0853093	0.0101873	0.163841	0.0373934	0.0997206	0.0181084	0.0469952	-0.0339622	0.0436343	-0.0471622	-0.00805549	-0.0149449
h_folic_t1_None	Folic acid	0.0109979	0.0108024	-0.0165391	-0.00227779	-0.0703749	0.0515866	-0.0252008	0.00348373	0.0521943	-0.0606899	-0.00276244	-0.0144163	-0.0170571	-0.0296107	0.00185291	1	-0.0450765	-0.0452898	0.091927	-0.0161194	-0.0266476	0.0149668	-0.0353624	0.023678	0.0114543	0.00417376	0.0254871	-0.109927	0.0361453	-0.017111	-0.0171768	-0.0402782	-0.00551428	0.0673269	0.00311918	0.0120486	0.040837	-0.0347297	0.037711	0.0877842	-0.0301672	0.0649499	0.0408695	0.0089738	0.0603938	0.0368945	-0.0272044	-0.0144339
h_frichness300_preg_None	Facility_rich	-0.0365332	0.321673	0.18712	0.299956	0.0216227	0.0140683	0.626995	-0.0158784	0.0929368	0.454337	-0.0420545	0.0963131	-0.00225039	0.9119	-0.00909237	-0.0450765	1	0.0172939	-0.252411	0.0383512	-0.0167066	0.0887122	0.00161791	-0.0562551	-0.553264	0.405292	0.0703162	0.0228341	0.164351	0.301019	0.403522	-0.0339259	-0.0388917	0.0649852	0.198693	0.166517	0.0329129	0.685359	-0.00198271	-0.051529	0.0244331	7.09676e-05	0.0158139	0.0117295	-0.0123275	-0.0600303	0.0404699	0.0369634
h_fruit_preg_Ter	Fruits	0.0254593	0.00103827	0.0134207	0.0119198	0.0214578	0.077172	0.0197088	0.0656704	-0.00965968	0.0138271	0.0806331	0.0516264	0.00210208	0.00898451	0.0601052	-0.0452898	0.0172939	1	-0.0422988	0.022683	0.000908894	0.0268323	0.0677094	-0.0150584	-0.0141688	0.0192017	0.0137471	0.0644818	-0.0429324	0.00281472	0.0265392	-0.00225991	-0.0391241	0.0380133	0.0126089	-0.0299542	0.14069	0.0133773	0.0757143	0.0347448	0.000176236	-0.00817841	-0.0540854	-0.0762748	0.0272932	-0.056539	0.0304232	0.013553
h_greenyn300_preg_None	Green space	-0.0768717	-0.190505	-0.133823	-0.11722	-0.0257258	0.00463124	-0.382089	0.0293081	-0.0385495	-0.192966	-0.02049	-0.079838	-0.0262015	-0.253121	0.0743339	0.091927	-0.252411	-0.0422988	1	0.000116784	0.145044	-0.114549	-0.0892785	-0.0146382	0.294134	-0.257214	0.179326	-0.158085	-0.116901	-0.196205	-0.268001	-0.0220366	0.0363045	-0.0359337	-0.102709	-0.0708267	-0.0382139	-0.136778	-0.00773937	0.0022876	-0.00434162	-0.0288939	-0.0357942	0.0127491	0.0288815	0.00170027	-0.0320093	0.00405621
h_humidity_t1_None	Hum. (t1)	-0.0277662	0.186066	-0.013159	0.0633409	-0.00601651	0.0393436	0.00541282	-0.0633178	0.0646924	0.000629814	-0.00247599	-0.0136649	-0.00332365	0.0173954	0.00759694	-0.0161194	0.0383512	0.022683	0.000116784	1	-0.0099926	-0.0315586	-0.0110238	-0.0103512	0.00046549	0.128	0.0151486	0.00112881	0.204372	0.306691	0.00374331	0.208929	-0.622445	0.0345149	0.0261991	-0.00327825	0.00844095	-0.031371	-0.0250461	-0.114874	0.0372676	-7.60044e-05	-0.0568801	0.0127997	-0.0143608	-0.0533559	-0.0136631	-0.0230007
h_landuseshan300_preg_None	Land use	-0.00244101	-0.0891425	0.0141965	-0.0356574	0.0850692	0.0742262	-0.167565	-0.030384	0.00145218	0.0186795	-0.0525571	-0.00273299	0.0490311	-0.0339585	0.0212037	-0.0266476	-0.0167066	0.000908894	0.145044	-0.0099926	1	-0.01677	-0.00245771	0.0337288	0.0367938	-0.119892	0.0218626	0.00852059	-0.173814	-0.0824487	-0.000833466	-0.00920948	-0.0061408	0.00541147	-0.067003	0.0217303	-0.0265677	0.365154	-0.000959479	0.00317058	-0.0115897	0.0228781	-0.0225072	-0.0137437	-0.0477674	0.00713825	0.0270062	0.0257868
h_lden_cat_preg_None	Traffic noise_24h	0.103079	0.0938304	0.03953	-0.000357173	-0.02478	-0.0765182	0.100971	-0.0324265	-0.0437233	0.0534952	-0.0208881	0.0881213	0.00427193	0.0987079	-0.00911824	0.0149668	0.0887122	0.0268323	-0.114549	-0.0315586	-0.01677	1	-0.0606851	0.0125623	-0.134851	0.150889	-0.0877347	0.0652041	0.0807842	0.106519	0.0342735	-0.00297252	0.0240074	-0.0688165	0.140717	0.162206	-0.0124168	0.0565967	-0.0248126	-0.0233476	-0.00941289	0.0414848	-0.0325086	0.095864	-0.0367093	-0.00408223	0.012038	0.000363037
h_legume_preg_Ter	Legumes	0.0194847	0.0204229	-0.0030436	0.0342573	0.0771584	0.0379475	0.033377	-0.0123428	0.0312685	0.0331416	0.0416394	0.0425915	0.133279	-0.0221706	0.0183639	-0.0353624	0.00161791	0.0677094	-0.0892785	-0.0110238	-0.00245771	-0.0606851	1	-0.013435	0.00326257	0.0367147	0.00727742	0.0151912	0.0186313	0.0229321	0.00306077	-0.0206787	0.0129977	0.0120121	0.0172376	-0.0113315	0.110332	-0.0198817	-0.0092216	-0.0376128	-0.0242128	-0.0323385	0.0548265	-0.0649139	0.0233749	-0.0212921	-0.00998862	-0.0134636
h_meat_preg_Ter	Meat	0.0469578	-0.0436092	-0.0152139	-0.0110005	-0.0297936	0.0404456	-0.0477794	0.104136	0.0463596	-0.0841036	0.0631304	-0.0426478	0.00732333	-0.0412958	0.0824189	0.023678	-0.0562551	-0.0150584	-0.0146382	-0.0103512	0.0337288	0.0125623	-0.013435	1	0.103313	-0.0412711	-0.0129804	-0.01057	-0.0325504	-0.0556663	-0.0718132	0.00323624	0.0155261	0.0616893	0.00622046	0.0214074	0.00468958	-0.0322739	-0.0267503	0.0667521	-0.0186892	-0.000124727	-0.0528954	0.0337377	-0.0242717	-0.031043	-0.0789799	-0.053747
h_ndvi100_preg_None	NDVI	0.0408942	-0.321296	-0.141677	-0.219736	-0.00726932	0.00326465	-0.648368	0.0728092	-0.0123294	-0.417895	-0.0222189	-0.174498	0.0164179	-0.543709	0.0458225	0.0114543	-0.553264	-0.0141688	0.294134	0.00046549	0.0367938	-0.134851	0.00326257	0.103313	1	-0.403031	-0.0397324	-0.0180714	-0.197724	-0.323027	-0.468375	0.0683821	0.0285758	-0.0266552	-0.150607	-0.140282	-0.0200697	-0.446444	-0.0419378	0.0478038	-0.000812993	0.000948622	-0.0286334	-0.00184831	0.035192	0.0385067	-0.0543822	-0.05911
h_no2_ratio_preg_Log	NO2 out	-6.86762e-05	0.657277	0.177364	0.198802	0.0335046	-0.0869981	0.498531	-0.0282452	0.010829	0.324621	0.0102775	0.12868	0.0110674	0.408474	-0.0305893	0.00417376	0.405292	0.0192017	-0.257214	0.128	-0.119892	0.150889	0.0367147	-0.0412711	-0.403031	1	0.127621	0.0105664	0.497418	0.506917	0.311322	-0.0675772	0.0255861	0.0573156	0.243211	0.194325	0.0149735	0.270226	0.0223891	-0.0217796	0.0246128	-0.00157689	0.0206554	0.00770528	-0.00824323	-0.0617104	0.0497552	-0.0144647
h_pamod_t3_None	PAmoderate	-0.0614531	0.165317	-0.0561573	0.0799097	-0.118103	-0.0299192	0.0707044	-0.0450454	0.00406481	0.056204	0.05442	0.0517843	-0.0532214	0.0602726	0.0630285	0.0254871	0.0703162	0.0137471	0.179326	0.0151486	0.0218626	-0.0877347	0.00727742	-0.0129804	-0.0397324	0.127621	1	-0.203086	0.04117	0.0532661	0.043517	-0.0427661	0.020909	0.0159538	0.0220221	0.00378891	-0.0168534	0.0457222	0.0203564	0.0166838	0.0112306	-0.0144817	0.0583107	0.0273253	0.0142555	-0.0198117	-0.0718127	-0.0237248
h_pavig_t3_None	PAvigorous	0.0651187	0.00620745	0.110357	-0.0599781	0.217443	-0.0106918	0.0358568	-0.0367581	-0.0147233	0.0257019	-0.0378031	0.0154662	0.0288572	0.0151798	0.0395434	-0.109927	0.0228341	0.0644818	-0.158085	0.00112881	0.00852059	0.0652041	0.0151912	-0.01057	-0.0180714	0.0105664	-0.203086	1	-0.00664129	0.0213741	0.0550169	-0.00271615	0.0217045	-0.00156478	0.0347046	0.0055262	0.0215868	0.0318791	-0.028792	-0.0114485	-0.00174771	-0.0329125	0.0482759	-0.0978938	0.0108358	0.00158939	0.0635076	0.0297645
h_pm10_ratio_preg_None	PM10	0.0406136	0.464094	0.073058	0.112287	-0.0319702	-0.111445	0.212304	-0.0549156	-0.0818525	0.116626	0.00761946	0.0429653	-0.0109518	0.154836	0.000135403	0.0361453	0.164351	-0.0429324	-0.116901	0.204371	-0.173814	0.0807842	0.0186313	-0.0325504	-0.197724	0.497418	0.04117	-0.00664129	1	0.584362	0.0863044	-0.011005	-0.131241	-0.0263787	0.154615	0.0651729	0.0103581	0.0524563	-0.0229383	-0.0368804	-0.042146	0.00910052	0.0142556	0.0484547	0.00419647	-0.0782355	0.0255521	0.00511974
h_pm25_ratio_preg_None	PM2.5	-0.0391688	0.51352	0.119398	0.169691	-0.0285563	-0.0342519	0.330714	-0.0866166	-0.074284	0.273251	0.0153933	0.129666	0.00616742	0.276291	0.00908908	-0.017111	0.301019	0.00281472	-0.196205	0.306691	-0.0824487	0.106519	0.0229321	-0.0556663	-0.323027	0.506917	0.0532661	0.0213741	0.584362	1	0.275443	0.0207521	-0.0906435	-0.0165108	0.216844	0.111105	0.0228046	0.195573	-0.066917	-0.113493	-0.0163217	0.00511492	0.00963536	0.0112352	-0.0129212	-0.0155137	0.0227993	0.0433184
h_popdens_preg_Sqrt	Population	-0.0381353	0.291968	0.122426	0.193134	-0.00941375	0.0419038	0.527382	-0.0390179	0.070848	0.426768	0.0541948	0.177102	-0.0175195	0.42531	0.0119384	-0.0171768	0.403522	0.0265392	-0.268001	0.00374331	-0.000833466	0.0342735	0.00306077	-0.0718132	-0.468375	0.311322	0.043517	0.0550169	0.0863044	0.275443	1	-0.0676026	0.00778431	0.0950004	0.121195	0.167971	0.0534764	0.477503	0.0497248	-0.0531608	-0.00275806	-0.0207697	0.0466019	0.00223498	-0.0140244	-0.0153246	0.0716449	0.0439527
h_pressure_t1_None	Press. (t1)	-0.000381407	-0.0381484	-0.00821358	-0.0444258	-0.0615059	-0.0669853	-0.0478573	0.0249397	0.0699819	-0.0568834	-0.0431205	-0.0733558	-0.00719934	-0.0528696	-0.0553924	-0.0402782	-0.0339259	-0.00225991	-0.0220366	0.208929	-0.00920948	-0.00297252	-0.0206787	0.00323624	0.0683821	-0.0675772	-0.0427661	-0.00271615	-0.011005	0.0207521	-0.0676026	1	-0.185066	-0.0719987	-0.0776464	-0.0679063	-0.004384	-0.0395254	0.00879764	-0.0277558	-0.0017127	-0.0131151	-0.0154311	0.0216394	-0.00761701	0.045011	-0.0643386	-0.0599538
h_temperature_t1_None	T (t1)	-0.00874037	0.0807856	-0.00819978	-0.0226772	-0.00756989	-0.00466663	-0.0292737	0.0151999	-0.0882443	0.00487764	0.0481242	-0.00618602	0.00354697	-0.0263131	-0.0316954	-0.00551428	-0.0388917	-0.0391241	0.0363045	-0.622445	-0.0061408	0.0240074	0.0129977	0.0155261	0.0285758	0.0255861	0.020909	0.0217045	-0.131241	-0.0906435	0.00778431	-0.185066	1	-0.0166829	-0.0158037	0.047519	0.00147316	0.0216476	-0.0179425	0.00744323	-0.0198636	-0.0230571	0.0395922	-0.0280344	0.0231375	0.0586716	0.0167714	0.0176154
h_thm_preg_Log	THMs	0.0063912	0.0226177	0.0513867	0.0388091	-0.00687667	0.598019	0.114235	0.0337692	0.464028	0.0744377	0.0592497	0.0314818	0.0202901	0.0665925	-0.00188881	0.0673269	0.0649852	0.0380133	-0.0359337	0.0345149	0.00541147	-0.0688165	0.0120121	0.0616893	-0.0266552	0.0573156	0.0159538	-0.00156478	-0.0263787	-0.0165108	0.0950004	-0.0719987	-0.0166829	1	0.0251478	0.0930607	0.0531046	0.069397	0.0399121	0.0436155	-0.0254758	0.0161265	0.08096	-0.0142333	-0.00308632	0.0368573	-0.00757258	-0.0221096
h_trafload_preg_pow1over3	Traffic__100m	0.0278575	0.209704	0.0243601	0.138979	0.0964134	0.041342	0.179459	-0.0413068	0.0326951	0.212395	0.0100092	0.290255	0.0440431	0.197944	-0.00362621	0.00311918	0.198693	0.0126089	-0.102709	0.026199	-0.067003	0.140717	0.0172376	0.00622046	-0.150607	0.243211	0.0220221	0.0347046	0.154615	0.216844	0.121195	-0.0776464	-0.0158037	0.0251478	1	0.282816	-0.0202727	0.137297	-0.0116283	0.000252815	-0.00574371	0.00890007	-0.000922143	-0.00823372	-0.0122066	-0.0369156	0.0420971	0.0103084
h_trafnear_preg_pow1over3	Trafficdensity	0.00543234	0.150292	0.101359	0.132642	0.0273877	0.0803492	0.184444	-0.0309632	0.121621	0.0687141	0.0576157	-0.0819439	0.0519303	0.183176	0.0572104	0.0120486	0.166517	-0.0299542	-0.0708267	-0.00327825	0.0217303	0.162206	-0.0113315	0.0214074	-0.140282	0.194325	0.00378891	0.0055262	0.0651729	0.111105	0.167971	-0.0679063	0.047519	0.0930607	0.282816	1	-0.0273134	0.148418	-0.0187299	0.0480736	0.00938818	0.0163557	0.0032205	-0.0164285	-0.0462061	-0.0223539	0.0516476	0.00167392
h_veg_preg_Ter	Vegetables	0.0424328	0.0124688	0.00580365	0.0418975	-0.0213817	0.0308924	0.0404103	0.0232345	0.0325501	-0.025943	0.0780569	0.00567571	0.0331019	0.0360343	0.0853093	0.040837	0.0329129	0.14069	-0.0382139	0.00844095	-0.0265677	-0.0124168	0.110332	0.00468958	-0.0200697	0.0149735	-0.0168534	0.0215868	0.0103581	0.0228046	0.0534764	-0.004384	0.00147317	0.0531046	-0.0202727	-0.0273134	1	0.0199349	0.0151849	0.0265015	0.0248787	-0.0307165	0.0208756	0.028791	-0.0314886	-0.0725884	0.0429448	-0.0165963
h_walkability_mean_preg_None	Walkability	-0.0216422	0.228376	0.175032	0.253764	0.047424	0.087467	0.450982	-0.0244227	0.0113006	0.511766	-0.0116349	0.1234	0.00166357	0.707117	0.0101873	-0.0347297	0.685359	0.0133773	-0.136778	-0.031371	0.365154	0.0565967	-0.0198817	-0.0322739	-0.446444	0.270226	0.0457222	0.0318791	0.0524563	0.195573	0.477503	-0.0395254	0.0216476	0.069397	0.137297	0.148418	0.0199349	1	0.0081994	-0.00319171	0.0343011	0.0319699	0.014425	0.0442462	-0.0322836	-0.0382896	0.103264	0.010766
hs_as_m_Log2	As	0.0263381	-0.0205648	0.027345	0.025517	0.0233892	0.0211733	0.0196474	-0.000635127	0.0325548	0.0246008	-0.02304	0.0509164	-0.00782452	0.00729747	0.163841	0.037711	-0.00198271	0.0757143	-0.00773937	-0.0250461	-0.000959479	-0.0248126	-0.0092216	-0.0267503	-0.0419378	0.0223891	0.0203564	-0.028792	-0.0229383	-0.066917	0.0497248	0.00879764	-0.0179425	0.0399121	-0.0116283	-0.0187299	0.0151849	0.0081994	1	0.0708597	0.0263901	0.0391675	0.00262615	-0.0356006	0.149596	0.00246662	0.0294916	0.0196359
hs_bpa_madj_Log2	BPA	0.0224172	-0.0579259	-0.00593942	-0.0214708	0.0190638	0.0826155	-0.00936171	0.0580667	0.0597853	-0.0290006	0.0928744	0.00932716	-0.0219434	-0.0477067	0.0373934	0.0877842	-0.051529	0.0347448	0.0022876	-0.114874	0.00317058	-0.0233476	-0.0376128	0.0667521	0.0478038	-0.0217796	0.0166838	-0.0114485	-0.0368804	-0.113493	-0.0531608	-0.0277558	0.00744323	0.0436155	0.000252815	0.0480736	0.0265015	-0.00319171	0.0708597	1	0.16354	0.0203675	0.0186097	-0.0371142	-0.000381864	-0.00917109	0.00441573	0.00757661
hs_bupa_madj_Log2	BUPA	0.0367661	0.0177287	-0.0155768	-0.00325603	0.0051766	0.0129679	0.0430582	0.00335196	-0.0446628	0.0591648	0.00791631	0.0117761	0.0316602	0.0519541	0.0997206	-0.0301672	0.0244331	0.000176236	-0.00434162	0.0372676	-0.0115897	-0.00941289	-0.0242128	-0.0186892	-0.000812993	0.0246128	0.0112306	-0.00174771	-0.042146	-0.0163217	-0.00275806	-0.0017127	-0.0198636	-0.0254758	-0.00574371	0.00938818	0.0248787	0.0343011	0.0263901	0.16354	1	-0.0422936	-0.0148351	-0.109772	0.0218731	-0.0488243	-0.0299379	-0.0452911
hs_cd_m_Log2	Cd	0.0228527	-0.0156426	-0.0193463	0.0323639	-0.0601193	0.0317389	-0.0081319	0.011601	0.0101605	0.0304304	0.0137577	0.0111847	0.0128883	0.000622697	0.0181084	0.0649499	7.09676e-05	-0.00817841	-0.0288939	-7.60044e-05	0.0228781	0.0414848	-0.0323385	-0.000124727	0.000948622	-0.00157689	-0.0144817	-0.0329125	0.00910052	0.00511492	-0.0207697	-0.0131151	-0.0230571	0.0161265	0.00890007	0.0163557	-0.0307165	0.0319699	0.0391675	0.0203675	-0.0422936	1	0.168324	0.190312	0.0461274	0.0494946	0.0159915	-0.00162424
hs_co_m_Log2	Co	-0.0127206	0.00397381	0.0373878	-0.0232994	-0.028801	0.0477151	0.0818005	0.01115	0.0506479	0.0450526	0.0406104	-0.00977656	-0.0380856	0.0314163	0.0469952	0.0408695	0.0158139	-0.0540854	-0.0357942	-0.0568801	-0.0225072	-0.0325086	0.0548265	-0.0528954	-0.0286334	0.0206554	0.0583107	0.0482759	0.0142556	0.00963536	0.0466019	-0.0154311	0.0395922	0.08096	-0.000922143	0.0032205	0.0208756	0.014425	0.00262615	0.0186097	-0.0148351	0.168324	1	0.00589233	-0.0299257	0.0249715	0.027173	0.0354372
hs_cotinine_mcat_None	Cotinine	0.0842896	0.0301643	0.0111498	0.04147	-0.226653	-0.0592689	0.034214	0.0108098	-0.0259011	0.0357713	0.0102509	0.0300092	-0.112453	0.0190039	-0.0339622	0.0089738	0.0117295	-0.0762748	0.0127491	0.0127997	-0.0137437	0.095864	-0.0649139	0.0337377	-0.00184831	0.00770528	0.0273253	-0.0978938	0.0484547	0.0112352	0.00223498	0.0216394	-0.0280344	-0.0142333	-0.00823372	-0.0164285	0.028791	0.0442462	-0.0356006	-0.0371142	-0.109772	0.190312	0.00589233	1	-0.0197621	-0.0269606	-0.0700648	-0.111293
hs_cs_m_Log2	Cs	0.113044	-0.0293409	-0.0284602	0.0101258	-0.0026352	-0.0156104	-0.0330007	0.00533503	-0.0380446	0.020829	-0.00309453	0.0591978	-0.0572931	-0.0267427	0.0436343	0.0603938	-0.0123275	0.0272932	0.0288815	-0.0143609	-0.0477674	-0.0367093	0.0233749	-0.0242717	0.035192	-0.00824323	0.0142555	0.0108358	0.00419647	-0.0129212	-0.0140244	-0.00761701	0.0231375	-0.00308632	-0.0122066	-0.0462061	-0.0314886	-0.0322836	0.149596	-0.000381864	0.0218731	0.0461274	-0.0299257	-0.0197621	1	-0.0441553	0.0688915	-0.0185263
hs_cu_m_Log2	Cu	-0.0305141	-0.0239669	0.027238	-0.0222147	-0.0193974	0.0183128	-0.0437727	-0.0346879	0.0914888	-0.0426542	-0.0332982	-0.0485394	-0.0466272	-0.0751035	-0.0471622	0.0368945	-0.0600303	-0.056539	0.00170027	-0.0533559	0.00713825	-0.00408223	-0.0212921	-0.031043	0.0385067	-0.0617104	-0.0198117	0.00158939	-0.0782355	-0.0155137	-0.0153246	0.045011	0.0586716	0.0368573	-0.0369156	-0.0223539	-0.0725884	-0.0382896	0.00246662	-0.00917109	-0.0488243	0.0494946	0.0249715	-0.0269606	-0.0441553	1	0.0181847	0.0205189
hs_dde_madj_Log2	DDE	-0.0425794	0.0392454	0.0373151	0.0341355	-0.0053471	0.00629698	0.0269859	-0.0543759	-0.0469231	0.0426628	-0.0342784	0.0235711	0.0225628	0.0529451	-0.00805549	-0.0272044	0.0404699	0.0304232	-0.0320093	-0.0136631	0.0270062	0.012038	-0.00998862	-0.0789799	-0.0543822	0.0497552	-0.0718127	0.0635076	0.0255521	0.0227993	0.0716449	-0.0643386	0.0167714	-0.00757258	0.0420971	0.0516476	0.0429448	0.103264	0.0294916	0.00441573	-0.0299379	0.0159915	0.027173	-0.0700648	0.0688915	0.0181847	1	0.420212
hs_ddt_madj_Log2	DDT	-0.0764967	-0.00796931	0.0300793	-0.0222344	-0.021033	-0.013932	0.0494925	-0.0501737	0.00756873	0.036886	-0.02848	0.0476452	-0.0139927	0.0307379	-0.0149449	-0.0144339	0.0369634	0.013553	0.00405621	-0.0230007	0.0257868	0.000363037	-0.0134636	-0.053747	-0.05911	-0.0144647	-0.0237248	0.0297645	0.00511974	0.0433184	0.0439527	-0.0599538	0.0176154	-0.0221096	0.0103084	0.00167392	-0.0165963	0.010766	0.0196359	0.00757661	-0.0452911	-0.00162424	0.0354372	-0.111293	-0.0185263	0.0205189	0.420212	1
hs_dep_madj_Log2	DEP	-0.00929871	0.0547746	0.017339	0.0435865	0.0251946	0.00628947	0.056386	0.000762412	-0.0113364	0.0244194	-0.0263166	0.00820052	-0.00441028	0.0249106	0.0433663	-0.0178793	0.0425476	0.0822581	0.00738531	-0.0245164	-0.00981021	0.00267478	-0.0141907	0.0100199	-0.0329362	0.0563902	0.00944592	0.0806516	0.0328821	0.00161738	0.02326	-0.0243493	0.0298098	0.0250093	-0.0150951	0.0176734	0.00418637	0.0194004	0.00670512	0.0341971	-0.0014344	0.00556408	0.0538248	0.0134018	0.0467044	-0.0243906	0.0717327	0.087325
hs_detp_madj_Log2	DETP	-0.0228021	0.0387992	-0.029867	-0.00813949	0.0594807	-0.00309944	0.0289268	0.0150557	-0.0558748	0.0101289	-0.0437463	0.0283557	0.0589646	0.0478117	-0.0110083	-0.0402506	0.0619599	0.168855	-0.0227455	-0.00374478	-0.0108662	-0.0192365	-0.0115099	-0.0409679	-0.0181643	0.039104	0.0421077	0.0514834	0.0221548	0.00845146	0.0188129	-0.0749648	-0.000881198	-0.00928825	-0.00328516	-0.0187709	0.0228961	0.0259736	0.0117723	0.0251435	0.00588371	0.0213375	0.0474713	-0.0370928	0.00575799	-0.0398557	0.10207	0.0521788
hs_dmp_madj_Log2	DMP	0.0307929	0.00346926	-0.0143881	0.0118288	0.0114807	0.0751398	0.0337428	0.0441357	0.0340778	0.035691	-0.0244028	-0.00924584	0.0185703	0.0238469	0.00969493	-0.0500828	0.0471432	0.0911911	-0.00178033	-0.034529	-0.0108347	-0.0242174	-0.0116408	-0.00429972	-0.0234863	0.0018481	0.0028536	0.0390027	-0.0122973	-0.0565257	-0.016697	0.00494034	0.00272082	0.0788836	-0.0206802	0.00843663	0.0405153	0.0208552	0.005066	0.0740656	0.0204416	0.00366997	0.013198	-0.00253712	0.0456108	-0.0500091	0.0333036	0.0324548
hs_dmtp_madj_Log2	DMTP	0.0198361	-0.0195566	0.00447058	0.0557986	0.00180973	0.0339272	0.0202723	0.0292894	0.00527963	0.00323336	-0.0280794	-0.0106555	0.00438859	0.030095	0.024018	-0.0447598	0.0552015	0.0947362	-0.00222949	-0.0499026	-0.0131055	-0.0453572	0.0224624	-0.0256799	0.0085846	-0.00773983	-0.0172254	0.0561755	0.00837994	-0.0602339	-0.0147912	-0.00286847	0.0406946	0.0540734	-0.0127385	-0.0299169	0.00123296	0.0247523	0.0208546	0.0543446	0.0156785	-0.0646381	-0.0223788	0.00536959	0.0572108	-0.0704667	0.0362307	0.047186
hs_etpa_madj_Log2	ETPA	0.028073	0.0504352	-0.0709381	0.00241416	-0.0168137	0.00720387	0.0430703	-0.0170313	-0.0563894	0.0373199	-0.0283659	0.0239825	0.0461223	0.0461182	0.0581592	0.0344885	0.0359528	-0.0194205	-0.0104493	-0.000482949	-0.0178409	-0.00103507	0.0149794	-0.0139607	-0.0678962	-0.0077027	0.0310048	-0.00709364	-0.0306588	-0.0160148	0.00713511	-0.0219348	0.0173399	-0.0379478	-0.0149616	-0.0246802	0.00777711	0.0277568	0.0322067	0.0573193	0.495507	-0.00345678	0.010284	-0.0280061	0.0629984	-0.01711	-0.0636338	-0.0519741
hs_globalsmok_m_None	Mat. smoking	0.161465	0.000900218	-0.0523749	-0.0356838	0.235528	0.017154	-0.0466498	-0.0402523	-0.0394417	0.0279422	0.0603681	0.0135834	0.10681	-0.00278202	-0.0395234	0.0366846	-0.00585851	-0.0302609	-0.08689	0.0452447	0.022396	0.0773469	-0.0141275	0.0433202	0.0135176	-0.0161324	-0.150024	0.0475553	0.0310795	-0.0171334	-0.00134628	-0.054128	-0.0433481	-0.0184183	0.0555622	0.0598338	0.035173	-0.0047446	-0.0521207	0.0156882	-0.0356097	0.243948	-0.0135118	0.278097	0.00733669	0.0104092	-0.052	-0.0851591
hs_hcb_madj_Log2	HCB	0.0824707	-0.0442634	-0.0142891	0.0215668	0.0235268	-0.0096174	0.0193294	-0.043633	-0.0693145	0.00312193	-0.0600462	0.00345144	0.00629753	0.0251436	0.0257429	0.041431	0.0222513	0.0469692	0.0185374	-0.0468942	0.00648174	0.0226917	-0.030447	-0.0669309	0.00790048	-0.00158651	-0.0400143	0.0650456	-0.00909614	0.00762302	0.0489565	-0.0311681	0.0549717	-0.0535324	0.0365011	0.0518006	0.0178325	0.0352896	0.0497805	-0.0251814	-0.00278545	0.0138554	-0.0409685	-0.0415329	0.138891	-0.0179578	0.341182	0.190749
hs_hg_m_Log2	Hg	0.0693061	0.0221824	0.0287904	-0.0270443	0.0178608	0.043347	0.0126202	-0.00586298	0.0131141	0.00106846	-0.0346764	0.0678257	0.0398237	0.0317676	0.184238	0.0417764	0.0128559	0.0357866	-0.0250984	-0.0241149	0.00293413	0.0180095	0.011937	0.00146326	-0.0451234	0.0389764	-0.00686674	0.0298653	0.0156866	0.0365558	0.0399264	0.00553777	0.0144911	0.0317315	-0.0182908	-0.000292056	0.0665891	0.00985813	0.295435	0.0081111	0.0621171	0.0160133	-0.0324236	-0.0867403	0.150251	-0.0604732	0.0538347	0.0249303
hs_k_m_Log2	K	-0.00294982	-0.0207537	-0.0271586	0.0119083	0.0233734	-0.0618814	-0.0333935	0.0237355	-0.0302044	-0.049344	0.0340691	-0.0835879	-0.0242233	-0.0262974	-0.0338633	-0.00478948	-0.0300675	-0.0390375	0.0114788	0.0651461	0.0168105	-0.0237779	0.0110588	0.0537573	0.0821836	-0.0268832	0.00777177	-0.0472689	-0.0415352	-0.033765	-0.0589276	0.113556	-0.0419399	-0.112807	-0.0341536	-0.0239908	0.0125632	-0.0168049	0.0454274	-0.0368764	0.00935026	0.0985223	-0.02387	-0.016744	0.138924	0.0201445	-0.00249438	0.000942307
hs_mbzp_madj_Log2	MBZP	-0.0226768	-0.010087	0.0282221	0.0588875	-0.0165622	0.019158	0.00360005	-0.0222423	-0.0705584	-0.0159887	-0.0102117	0.0221469	0.00372016	-0.0182744	-0.0434663	0.00272016	-0.0208959	0.029876	0.00363148	0.00111612	-0.0461123	0.0473108	-0.00846602	-0.01416	0.0282273	0.0145982	-0.034402	-0.080189	0.0310665	0.0103046	-0.0366237	-0.0554045	-0.000632756	-0.0558924	0.0527465	0.0515254	-0.0182647	-0.0252219	-0.0204957	0.0518791	-0.0268272	0.00140304	-0.0231083	0.0290519	0.0105973	-0.0503084	0.0075185	0.0214615
hs_mecpp_madj_Log2	MECPP	-0.0209781	0.0228871	-0.00713996	0.00174435	-0.0209807	-0.0193017	0.0308398	-0.00185926	-0.0490694	0.0139873	-0.0177582	0.0612484	0.00298039	0.0300647	-0.0128204	0.00993883	0.0276269	-0.00767931	-0.00362747	0.0139758	-0.0266409	-0.00771214	-0.0149925	-0.0222589	-0.0505855	-0.0057094	0.0217106	-0.0327356	-0.00952898	-0.0124143	0.0283648	-0.0589484	-0.026539	-0.0511237	-0.00241706	0.00372581	0.00711354	0.0177244	0.00829264	0.120076	0.0101518	0.00999909	-0.0269677	0.020747	0.0408477	-0.0343073	0.00243473	0.0242103
hs_mehhp_madj_Log2	MEHHP	-0.00721684	-0.00060252	-0.005673	0.0535672	-0.0172263	-0.00904241	0.0326953	0.00423919	-0.0405256	-0.0222703	-0.0122346	0.0687007	0.0170871	0.0234972	0.00863059	0.019712	0.0297626	-0.0395278	0.00812713	-0.0296532	-0.0241297	0.0230692	-0.0136775	0.00432188	-0.0186749	-0.0119158	0.0151491	-0.0445892	-0.00230483	-0.0365773	-0.0164676	-0.0639831	0.0232206	-0.0266196	0.01009	0.0361248	0.0161052	0.00066015	0.00458579	0.131235	0.0308694	-0.0148846	-0.0513999	0.0494527	0.0376434	-0.0495974	-0.00265169	0.0137
hs_mehp_madj_Log2	MEHP	-0.0486265	-0.000304039	0.0455943	0.0181575	-0.0128129	-0.017428	0.0238141	-0.00614259	-0.0335887	-0.0209385	-0.0208204	0.0374543	0.0101874	0.0352719	-0.0171738	0.0498929	0.0386086	-0.00955386	0.0268344	-0.0223617	-0.000808634	0.0170261	-3.54354e-05	-0.0326792	-0.0275103	-0.0212608	-0.0122405	-0.0207525	-0.0199986	-0.01311	-0.0354281	-0.0202427	0.0350109	-0.0475476	-0.000644112	-0.00489635	-0.00736102	0.0104445	0.00510882	0.192734	0.0748559	0.0130028	-0.0143214	0.0216746	0.0103798	-0.0128889	0.018201	0.0194866
hs_meohp_madj_Log2	MEOHP	-0.0225574	0.0209991	0.019482	0.0762339	-0.0137149	-0.0263309	0.0423346	-0.0176879	-0.0755496	-0.00320868	-0.0278864	0.0472442	0.0109035	0.0511569	-0.0121283	-0.0231144	0.0581709	-0.0279359	-0.00537341	-0.0214238	-0.0118866	0.018239	-0.00879997	-0.0256426	-0.0514327	0.0042136	0.0118325	-0.0426194	0.0160313	0.00673962	0.0305675	-0.0780643	0.00648436	-0.0555539	0.00294562	0.019251	0.00472461	0.0371079	-0.0121777	0.0849257	-0.0201044	0.00272184	-0.0272681	0.0472094	0.0430713	-0.0137014	0.00107403	0.0110608
hs_mep_madj_Log2	MEP	0.0119162	0.00624079	0.0102407	-0.0034404	-2.78191e-05	0.0158927	-0.00312885	-0.00822378	0.0106544	0.0118706	-0.00735113	0.0217588	-0.00434791	0.0309111	0.0574763	-0.00538483	0.032451	-0.0315311	0.0207873	0.0239779	0.0760064	-0.00156524	-0.0340772	-0.00647122	-0.0250511	-0.00758012	0.0105267	-0.00959184	-0.0388056	-0.0192944	0.0169692	-0.0134751	-0.00912339	-0.0117328	0.0116335	0.0157024	0.109856	0.0576791	0.0293359	0.04899	0.163348	-0.0440409	-0.0399241	0.0174976	0.0148124	-0.00108928	-0.00650772	0.000809585
hs_mepa_madj_Log2	MEPA	0.01463	0.0531144	-0.0484456	-0.0407296	0.0102687	-0.00410619	0.0518136	-0.00116878	0.0117258	0.0375654	0.0296217	0.0323545	0.00181397	0.0111767	0.00979447	0.000788519	0.0160332	0.0301293	-0.0411219	0.0257189	-0.021052	-0.00459593	0.00854264	-0.0758924	-0.0434253	0.0640671	0.0351868	0.00381206	0.0378349	0.0407839	0.01876	0.00822013	-0.0611496	0.0211078	-0.0126505	-0.0196746	0.0493306	0.00938146	0.0360114	0.0300351	0.285203	-0.0200425	0.0212414	-0.0601932	0.00604605	-0.00632792	-0.0742771	-0.00977633
hs_mg_m_Log2	Mg	0.0355929	-0.0444474	-0.0249955	-0.0582734	-0.0211143	0.0272067	-0.0396243	-0.0204145	-0.00706733	0.0141867	0.0665983	-0.0103102	-0.010154	-0.0119573	0.00579329	0.0744811	-0.0191142	0.000822241	-0.0445553	-0.0265568	0.0146298	0.00568085	-0.00377452	0.0434045	0.0197949	-0.029295	-0.00718376	-0.000365992	-0.0583137	-0.0172281	-0.0498726	0.0399222	0.0559881	0.00706788	-0.0175865	-0.0508973	-0.0132332	0.00307714	0.057417	0.00183951	-0.024011	0.120837	0.00244829	-0.0112377	0.143904	0.174924	0.0240259	-0.00642758
hs_mibp_madj_Log2	MIBP	-0.0024778	0.0213223	0.00902423	0.073659	0.030231	-0.0259106	0.0321941	0.00345191	0.0156708	0.00278243	0.016878	0.0251706	-0.0453152	0.0559506	-0.00932661	-0.00534177	0.0712499	0.0341892	-0.0210464	-0.0557466	-0.0117382	0.0216529	-0.0359783	-0.0539878	-0.0652683	0.0357665	0.00608904	-0.0654239	0.0216863	0.0191453	0.0324115	-0.0680959	0.0454044	-0.0176828	0.0594464	0.0464248	-0.00822977	0.0287648	0.0365185	-0.0306399	-0.00458875	-0.0202764	0.0370885	0.0347229	0.0339574	0.0476455	0.0464811	0.0705897
hs_mn_m_Log2	Mn	-0.0467606	-0.0224128	-0.0132466	0.0273463	-0.00399501	-0.0244041	0.032174	0.0130022	-0.0524054	0.0149892	0.0116805	-0.0444206	-0.0184533	0.00461207	-0.00603753	0.00594766	-0.000165882	0.0462079	-0.0147022	-0.00488035	-0.0012785	-0.00193372	0.0372811	0.0187486	0.0220904	-0.015791	-0.0119462	0.0062383	-0.058686	0.0122223	-0.013727	0.00684651	0.0109641	-0.0617272	-0.0271253	-0.0257619	0.0238061	0.0422948	0.0173048	-0.0292561	0.00241717	0.0849984	0.115014	-0.0397218	-0.0174487	0.110498	0.00275204	0.0332354
hs_mnbp_madj_Log2	MNBP	-0.0391362	0.0223805	0.0185321	0.0173424	0.00191569	-0.0215979	0.0391539	0.0182083	-0.0299843	0.00624012	-0.0166016	0.0146515	-0.0875786	0.0398916	-0.0155617	0.0282327	0.045988	0.0348413	0.00589698	-0.0118213	-0.0287931	-0.00906533	-0.0203431	0.0168797	-0.0309883	0.0219788	-0.00567864	-0.0169836	0.0401591	0.032997	0.0249061	-0.051764	-0.0130579	-0.0466827	0.0345758	0.034099	0.00408989	0.0242807	0.0317041	0.0397022	-0.00134377	-0.0619861	0.00598381	-0.0102732	0.0469454	-0.00930035	0.0766672	0.0587708
hs_mo_m_Log2	Mo	-0.0267287	-0.00549734	0.0287306	0.00689556	-0.034958	-0.00143406	-0.0132768	-0.0469156	-0.0736997	-0.0192227	0.0278357	-0.00908836	-0.00215181	-0.0052361	0.00810638	0.0142324	-0.0150868	0.0321271	-0.0280713	-0.0256535	0.00663806	-0.0419115	-0.00429553	-0.058232	0.00193079	-0.0369325	-0.0192406	-0.0173558	-0.0180947	-0.00452143	-0.00957534	-0.0268354	0.0724785	-0.0394334	0.0124463	0.0199358	0.0121078	-0.0290156	-0.0171099	-0.0122365	0.00328163	0.0790018	0.0423547	-0.0295481	0.0309412	0.0575297	0.0306961	0.013338
hs_na_m_Log2	Na	0.0259602	0.0150042	0.00943361	0.054062	-0.0153906	-0.0566444	0.0332484	-0.0162741	-0.0424389	-0.00483054	-0.0689363	-0.058167	-0.0260312	0.0174926	0.024957	0.00902598	-0.0244826	-0.0396207	-0.0214435	-0.00699902	0.0627802	0.00184645	-0.0566377	-0.0100999	0.00503887	0.0523908	0.0308818	-0.010474	0.0222444	0.0218462	-0.0058909	0.0338332	-0.0237821	-0.0571181	0.0305206	0.0625147	-0.0441267	-0.0108246	-0.00337627	0.00226071	-0.0222323	0.0114639	0.0476242	0.00297202	-0.0232018	0.146406	0.0162777	-0.00231781
hs_ohminp_madj_Log2	OHMiNP	-0.0174689	0.00085614	-0.0148987	0.00494825	-0.0195729	0.0567683	0.0495558	-0.00204742	-0.0353502	0.047051	-0.00139617	0.0474847	-0.0462458	0.044867	0.0630605	0.013442	0.0324411	0.00933194	-0.0171497	0.0548574	-0.0386758	-0.012058	0.00737122	-0.0291345	-0.0431743	0.0252726	0.00433395	-0.0241122	0.0164003	0.0364225	0.0648228	0.00772136	-0.00335461	-0.00458048	0.021337	0.0115282	0.0167208	0.0240931	0.036858	0.128332	0.0666703	-0.00273003	0.0311162	-0.0351576	0.00944348	-0.0311404	-0.0218493	0.0143887
hs_oxbe_madj_Log2	OXBE	0.0714591	0.0163845	-0.00908839	0.0179348	-0.000315507	0.0311369	0.0208335	0.042433	0.00319442	0.0500811	0.0300402	0.0838086	0.0126697	0.0580218	0.017929	-0.0266386	0.0671568	0.0348228	-0.012869	-0.0567355	0.00635809	-0.0243301	0.0271508	-0.0141816	-0.0226328	0.0333457	-0.0130496	-0.0131674	0.0201274	-0.00474386	0.0071516	-0.0532694	0.0124925	0.0235157	0.028881	0.0395032	-0.00124197	0.0570227	0.0223302	0.0918009	0.171903	0.0194557	-0.0040824	0.0020473	0.0705161	-0.0347829	0.00441324	-0.0159204
hs_oxominp_madj_Log2	OXOMINP	-0.0303678	0.0189778	-0.0275284	-0.00474783	-0.00437503	-0.0121668	0.0314937	-0.0102544	-0.0294556	0.0227823	0.00538944	-0.0099625	-0.0454422	0.0235805	-0.0103553	0.0126655	0.0294046	0.00549883	-0.0243315	-0.0337196	-0.043059	0.0272092	-0.045776	-0.0216594	-0.0712961	0.0259495	0.0301868	-0.0167575	0.0239781	0.00219424	0.0355763	0.0341832	0.0276497	-0.032367	0.0370536	0.0566102	-0.00555182	0.0204065	0.0238017	0.122687	0.0644058	-0.0244397	0.0239918	0.00772799	0.0394608	-0.0315946	-0.0207505	-0.019537
hs_pb_m_Log2	Pb	0.0197475	0.0287009	-0.0279804	0.0161388	-0.030194	-0.0526738	0.0396515	-0.0310137	-0.0261021	0.050431	-0.0819302	0.0260439	-0.0435171	0.0342997	-0.0281386	0.00676486	0.0422378	-0.0121427	0.0136569	-0.0102327	-0.0252257	0.0314029	0.0345813	-0.0167105	-0.0225061	0.0446955	-0.0479615	-0.0281916	-0.00899664	0.021603	0.0455794	0.0410792	0.0200906	-0.0377966	-0.0162544	0.0149292	-0.0178556	0.030356	0.00978348	-0.0631046	-0.0456085	0.183253	0.0296698	0.00369446	0.0999085	0.0668221	0.0872995	0.0805973
hs_pbde153_madj_Log2	PBDE 153	-0.0219791	0.0379262	0.0217388	0.0336853	-0.0422156	0.00370616	0.0434091	-0.0176877	0.0178908	0.0308849	-0.0495296	0.0166908	0.0147498	0.0789625	-0.00723287	0.0661591	0.0686263	-0.0341273	-0.000386962	0.0129605	-0.0256529	0.00636319	-0.142705	-0.0304154	-0.0535972	0.0609855	0.0295561	0.0149112	0.0925439	0.089356	0.0826816	-0.0100587	0.0139064	0.0117525	0.0271002	-0.00662277	-0.0388525	0.0515607	-0.0131444	0.0241697	0.0091309	-0.0037814	0.0400833	-0.0210086	-0.00388044	-0.0143049	0.0290541	0.0649218
hs_pbde47_madj_Log2	PBDE 47	0.0078995	0.0111594	0.000647921	0.0200908	-0.00833698	-0.0497368	-0.0281165	-0.0286421	-0.0570572	-0.0262017	-0.0277647	0.0161815	0.0244818	-0.0260568	-0.0197012	-0.0352381	-0.0434638	-0.0207667	0.0357537	0.00820987	0.0184333	0.00944245	-0.00548196	-0.0203442	0.0272591	0.0214544	-0.0462715	0.0331901	0.0651084	0.0119052	-0.0245711	0.0315805	0.00810996	-0.0471779	0.00965441	-0.0129637	-0.0264751	-0.00483099	0.00140466	-0.0164339	-0.0116621	0.0155336	-0.00272062	0.0379542	0.00170259	-0.0350362	0.104292	0.0793553
hs_pcb118_madj_Log2	PCB 118	0.114498	-0.0401814	-0.0569351	-0.034367	0.0159397	-0.0499473	-0.0629863	-0.0243591	-0.099147	0.0030243	-0.0686389	0.055427	0.00347747	-0.0305848	0.0503727	-0.0117676	-0.0424029	0.038061	0.0150711	-0.0566208	0.0235608	0.0479351	0.0121848	-0.0859773	0.0514348	0.0267156	-0.0194416	0.0435715	0.0218065	0.0267656	-0.00939968	-0.0118548	0.0318027	-0.0659622	0.0431235	-0.00464121	0.00656329	-0.00354263	0.0343955	-0.0344433	0.046049	-0.0985431	-0.0646479	-0.0896228	0.14145	-0.0262249	0.300788	0.198319
hs_pcb138_madj_Log2	PCB 138	0.116874	0.0250878	-0.0122229	-0.00118551	0.00573618	-0.0567704	-0.00147478	-0.0091997	-0.0894324	-0.00169635	-0.0505187	0.0731696	0.0235812	0.00968639	0.0382285	0.0200175	-0.00842537	0.0382948	0.0274583	-0.0190601	-0.0405092	0.0166856	-0.00968904	-0.0954118	0.0389241	0.062269	0.00502019	0.0487713	0.0377416	0.0121892	0.00343522	0.00501748	0.0318418	-0.0742984	0.048954	0.036509	0.0170603	-0.00712816	0.0679357	-0.0125763	0.0458478	-0.010832	-0.0141315	-0.0852923	0.199718	-0.0362688	0.408721	0.173841
hs_pcb153_madj_Log2	PCB 153	0.126373	-0.00455177	-0.0161548	0.00578942	-0.0161879	-0.0145613	0.0211242	-0.00344852	-0.0971425	-0.0159556	-0.0285431	0.0418558	0.0117984	0.033426	0.0641813	0.0180879	-0.000974624	0.0304521	0.023284	-0.017462	-0.0656441	0.013767	-0.00472984	-0.0698563	0.041783	0.0402989	0.012641	0.0624384	0.0194661	-0.00841686	-0.0102427	-0.0235666	0.0428353	-0.0589827	0.0179566	0.0358342	-0.00426518	-0.00203998	0.0583319	0.0144783	0.0736661	0.0317901	-0.00961044	-0.0710762	0.223826	-0.0530489	0.374428	0.168538
hs_pcb170_madj_Log2	PCB 170	0.123481	0.018825	-0.00200481	0.0084097	-0.0124385	-0.0575531	0.0261942	-0.00290079	-0.07623	0.00202262	-0.0098042	0.0497015	-0.00121257	0.0419217	0.0362007	0.0384981	0.0228621	0.0372735	0.0185286	-0.0407435	-0.0622714	0.0270064	-0.0197983	-0.069613	0.0199884	0.0557213	0.0264214	0.0374565	0.0564162	0.00599252	-0.0361727	-0.0168506	0.0789658	-0.0685153	0.0114563	0.0476189	0.00777928	-0.00512225	0.0481457	-0.00238405	0.0482889	0.0311174	-0.00273433	-0.0771618	0.214633	-0.0583541	0.260516	0.12847
hs_pcb180_madj_Log2	PCB 180	0.131167	-0.00579781	-0.0182697	-0.00664513	-0.0198074	-0.0142907	0.0134944	0.0164951	-0.0840098	-0.00130486	-0.0119299	0.0442606	0.0108377	0.0259725	0.0688227	0.0233514	-0.00627588	0.0321133	0.0232613	-0.0305893	-0.0726315	0.0310393	-0.0127909	-0.0611466	0.0518346	0.0428993	0.0161997	0.0609601	0.0313425	-0.0119273	-0.0162817	-0.0267899	0.0497495	-0.0505395	0.0104343	0.0299112	0.00786682	-0.0059673	0.0501535	0.0274371	0.0703205	0.0477334	0.000922682	-0.0656714	0.219985	-0.0540829	0.296718	0.135464
hs_pfhxs_m_Log2	PFHXS	0.139801	0.0500803	-0.0217128	0.066952	-0.00731591	0.0750635	0.0357002	-0.0263001	-0.0108234	0.0167665	-0.0280912	0.0546195	0.0167435	0.0358889	0.0191334	0.0605857	0.0403489	0.00363402	-0.0148817	0.0306965	-0.00416915	0.0367036	0.0248007	-0.0515974	-0.0260976	0.0223542	-0.0263886	-0.0259298	0.0504422	0.0510832	0.0234284	-0.0403119	0.000776123	0.0282144	0.0423209	0.0198039	0.0254482	0.0262308	0.0801299	0.0154378	0.0460815	-0.0389297	-0.115396	0.0642745	0.197984	-0.0321656	-0.0116116	-0.00917815
hs_pfna_m_Log2	PFNA	0.0762558	0.0475203	-0.0427262	0.00439108	0.0044497	0.028016	0.0469045	0.0150944	-0.0150352	-0.00275866	-0.0250647	0.0137462	0.0344792	0.0102653	0.0632414	-0.00461825	0.0115596	0.0399097	-0.0165964	0.0319234	-0.0700416	0.0393749	0.0309157	-0.0337426	-0.0257611	0.00969761	-0.0168102	0.0217682	0.0137906	0.0550157	0.0207149	0.0105054	0.0147962	-0.0104221	0.0319369	-0.00324272	-0.0105826	-0.0353022	0.0902414	0.00138747	0.0585828	-0.0258787	-0.0923136	-0.0167592	0.172804	-0.0382522	-0.0358902	0.00687363
hs_pfoa_m_Log2	PFOA	0.124053	0.0590649	-0.0310537	0.0438829	-0.00905484	0.0592501	0.060917	-0.00659034	-0.0457129	0.0131587	-0.0156162	-0.0143386	0.0224907	0.0306651	0.0130271	0.0159263	0.0296754	0.0323303	-0.0147148	0.0267446	-0.0247082	0.0232865	0.0484926	-0.0772206	-0.0357603	0.0166823	0.00702274	0.0003187	0.0141869	0.0658474	0.0208719	-0.0473571	-0.00501143	-0.0242212	0.00908931	0.0292606	0.0152998	0.00810416	0.0514166	0.0144805	0.044489	-0.029811	-0.0926596	0.0570465	0.170275	-0.0588359	-0.0687834	-0.0430525
hs_pfos_m_Log2	PFOS	0.0638316	0.0495054	-0.0265682	0.0286502	-0.00716784	0.0352807	0.0052178	0.00108952	-0.0392421	-0.0137199	-0.037066	0.0327798	0.0300998	-0.00393958	0.0470717	0.0454203	-0.00365783	0.0189658	-0.00273407	0.0297218	-0.0459033	0.0260811	0.0234574	-0.0431942	-0.00868976	0.024741	-0.0442674	-0.0171584	0.0629643	0.101864	0.00896672	-0.0218438	0.0080165	-0.01812	0.0254359	0.0179703	-0.0093016	-0.0435002	0.0548866	0.00102143	0.00588465	-0.0571948	-0.106759	-0.0152451	0.168076	-0.0264111	0.00124438	0.0375376
hs_pfunda_m_Log2	PFUNDA	0.0638076	0.0569951	0.0151513	0.0415208	-0.0157454	0.0250475	0.0491463	-0.0131437	0.0272709	0.0305629	-0.0185881	0.0274455	-0.0116515	0.0292204	0.15542	-0.00454602	0.0220758	0.0395496	-0.0130271	0.0224216	-0.0160984	-0.00132771	0.010718	-0.0468817	-0.0328466	0.0311624	-0.00574402	0.0525258	0.00410776	0.00841675	0.0845204	0.0019068	0.0380912	0.00715805	0.00908917	-0.00221262	0.0363436	0.0320988	0.186606	0.0480836	0.0466581	-0.0159806	-0.0381453	-0.0450487	0.176057	-0.0497998	0.0469335	0.0339705
hs_prpa_madj_Log2	PRPA	0.0490772	0.0112392	-0.0585555	-0.06054	-0.0303039	0.00720949	0.0294508	-0.0198965	-0.00171835	0.0418926	0.0318502	0.0313806	0.0244608	0.018192	0.0568094	0.0158444	0.0115309	-0.00344884	-0.0295896	0.0201883	-0.030444	-0.0206539	-0.00231964	-0.0663706	-0.0142055	0.015136	0.0430429	-0.0347013	-0.00493784	-0.0173161	0.0147453	0.00513818	0.00318411	0.00478412	-0.0388633	-0.0340603	0.0453679	0.00128244	0.0471708	0.0943579	0.426888	-0.0342137	0.0177046	-0.0708513	0.0426103	-0.0365113	-0.0411572	-0.00550886
hs_se_m_Log2	Se	0.0422171	0.00106308	0.0289272	0.0166903	0.0126812	0.00192366	0.0295161	0.0207741	-0.0279617	0.0183971	-0.0862642	-0.0126814	-0.0244007	0.0301266	0.0396415	-0.0133486	0.0119826	0.00788722	-0.0229705	-0.0263798	0.0131838	-0.00973319	0.00169164	-0.00714389	-0.0374911	0.0340482	-0.0434591	0.0665796	-0.0240489	-0.0380057	-0.00263024	-0.0329639	0.0205425	-0.0353936	-0.0114967	-0.0335736	0.0163748	0.0264729	0.193568	0.00221419	0.0309936	0.028058	-0.0718579	-0.0588277	0.149039	0.060049	0.0891515	0.0277652
hs_tl_mdich_None	Tl	0.0661664	0.00526984	-0.0207927	-0.0132123	0.0545209	0.027528	0.0240551	0.034814	0.0186889	-0.0154896	-0.000261345	0.0275881	-0.00667693	-0.0267941	0.0381441	0.0395985	-0.0199592	0.00765704	0.0202777	-0.00909923	-0.0275348	0.0554967	0.0330487	0.00642393	0.000782476	0.039017	0.00992688	-0.00824514	0.0419809	0.034916	-0.0781555	-0.0143098	-0.0239899	-0.00157094	0.0668942	0.0432816	0.0190093	-0.0613054	-0.0147188	0.00013634	0.0304869	0.00743351	-0.0113992	-0.0522566	0.0363495	0.0165565	-0.0257031	-0.00739201
hs_trcs_madj_Log2	TRCS	0.0502018	0.0206418	0.00304313	-0.02244	-0.00540739	0.00260603	0.032725	0.0449586	-0.0351364	-0.00619467	-0.0313882	0.0412793	0.0555755	0.0786936	0.0602869	-0.0143204	0.0602686	-0.0271621	-0.00540913	-0.0107986	0.000458966	0.0102278	-0.0101518	0.0138051	-0.0239006	0.0194064	-0.0221864	0.00756038	-0.000884655	-0.000493999	-0.0382892	-0.0101848	-0.00818468	-0.0101176	0.0424592	0.0154764	0.0510016	0.0298503	-0.00553745	0.0507758	0.160795	0.00656779	0.0218028	-0.0476465	0.0273501	-0.0820789	-0.00665809	-0.0233169
hs_zn_m_Log2	Zn	-0.0251967	-0.0120502	0.0066029	-0.0248066	-0.0191514	0.0371938	0.0166955	-0.035065	0.0594563	0.0414455	-0.00437842	-0.0189631	0.0096546	0.00404866	0.0164982	0.0597282	0.00933945	0.00268848	-0.0404944	-0.0653161	-0.0178306	-0.00231702	0.0406896	0.0385415	-0.015461	-0.00626955	-0.0033594	0.0122175	-0.0349141	0.0180251	0.0515257	0.039491	0.036253	0.0564518	-0.0375127	-0.0449653	-0.0121324	0.033819	0.0144884	0.0248103	0.00593942	0.0488872	0.0189727	-0.0562278	0.0605169	0.141681	0.0328152	0.0243444
[truncated: 43 more columns]

## Sheet: TS1C
Table S1C. Correlation matrix among childood exposure variables, adjusted by cohort
Correlations between exposures were estimated as follows: for continuous vs continuous variables – Pearson’s correlation; for continuous vs categorical variables – r2 of a lineal model; for categorical vs categorical variables – Cramér's V test.
Exposure	Label	Family affluence	PMabs in	Benzene in	Breastfeeding	NO2 in	PM2.5 in	BTEX in	Access_ lines_home	Access_stops_home	As	Bakery prod	Soda	Blue space	BPA	BF cereals	Building_home	BUPA	Caffeine	Cd	Co	Connectivity	Social contact	Cotinine	Cs	Cu	Dairy	DDE	DDT	DEP	DETP	Sleep	Distance road	DMDTP	DMP	DMTP	ETPA	Fastfood	Facility_dens	ETS	Green space	HCB	Hg	House crowding	Hum.	K	KIDMED	Land use	Traffic noise_24h
FAS_cat_None	Family affluence	1	-0.0468373	-0.058787	0.0708476	-0.185264	-0.182266	0.0732558	-0.0219012	-0.0957978	-0.0229468	-0.0569118	-0.059435	-0.219456	0.0303547	-0.00156491	-0.122649	0.0150073	-0.0356934	-0.0630553	-0.0217086	-0.017787	-0.0867955	-0.20187	0.0338062	-0.0668014	-0.0109379	0.0232517	-0.0185488	-0.0235221	-0.0235022	0.00327349	-0.0381439	-0.0121173	-0.0471644	-0.0234867	0.0283903	-0.00762091	-0.131812	-0.184053	0.0803918	0.0597507	0.031356	-0.0573173	0.0598798	0.0137028	0.0418235	0.0304684	0.0292985
h_Absorbance_Log	PMabs in	-0.0468373	1	0.277632	-0.0335148	0.0305204	0.459075	0.074067	0.00885207	0.0991726	-0.00695885	0.00180707	0.0424801	-0.0146937	-0.0603531	-0.0232356	0.160048	0.0351694	0.0116183	-0.0631966	0.0351954	0.0930657	-0.0224145	0.249424	0.00866232	-0.000315325	0.0313854	-0.0520257	0.0180309	-0.00815599	0.0521844	0.0116689	0.180711	-0.0226835	-0.016319	-0.012154	0.0288067	0.00862167	0.167512	0.144282	-0.0602043	-0.0512738	-0.0294532	-0.0838506	0.0927575	0.0102979	-0.0469771	-0.00513655	0.0636693
h_Benzene_Log	Benzene in	-0.058787	0.277632	1	-0.0407429	0.0377036	0.260561	0.347947	-0.0207706	-0.00847061	0.0361852	-0.019416	0.079286	-0.0109164	-0.084675	0.01962	0.0227321	-0.012137	-0.0316515	-0.0786538	-0.0271148	0.00387166	-0.0419112	0.209303	-0.00818318	0.0492637	-0.0273328	-0.063096	0.0225324	-0.0558502	-0.071845	-0.0199714	0.0346193	-0.028129	-0.0317951	-0.0516137	-0.022938	-0.0498135	-0.0528914	0.176719	-0.0127361	-0.070673	0.0285957	-0.0230236	0.0613005	0.0496571	-0.0531483	-0.0926174	0.0105418
h_bfdur_Ter	Breastfeeding	0.0708476	-0.0335148	-0.0407429	1	0.0370042	-0.0897448	0.0489086	0.0386059	0.0470285	0.0255933	0.03801	-0.058101	-0.0746345	-0.0496175	-0.00338443	-0.00220359	-0.00489512	0.00595583	0.0215388	0.0214463	-0.0220941	-0.0246569	-0.150966	0.0366044	0.0161629	-0.0176203	0.40086	0.0476839	-0.00317178	0.0165863	-0.0181307	0.00389783	0.0135818	0.0175229	0.0116545	0.0159929	-0.0291797	-0.0240088	-0.113182	-0.0391319	0.271449	-0.0152286	0.0267132	0.03896	0.0351771	0.0506112	-0.0186884	0.00515556
h_NO2_Log	NO2 in	-0.185264	0.0305204	0.0377036	0.0370042	1	0.18121	-0.0741497	0.0654264	0.107083	0.00227174	0.0324697	0.0311112	0.0193176	-0.0256521	0.00052536	0.134157	-0.00387035	0.00819717	0.0167956	-0.0113293	0.0588259	0.0075551	0.0765864	-0.0687201	0.0573481	-0.0557925	0.0587302	0.0606358	0.0434089	0.0254098	-0.0584134	0.0371653	-0.0393573	-0.0004452	0.000206291	-0.0431119	-0.000326515	0.145361	0.0610464	-0.0519206	0.0375522	-0.052077	0.260104	-0.0173503	-0.0425531	-0.0830547	-0.0369149	0.00300452
h_PM_Log	PM2.5 in	-0.182266	0.459075	0.260561	-0.0897448	0.18121	1	0.00549801	0.0469502	0.0851722	-0.0183709	0.0275567	0.0905314	-0.00209203	-0.0502132	-0.018663	0.143145	0.012107	-0.00955215	-0.0279925	0.0112828	0.075244	0.00603652	0.275697	-0.0212494	0.0237208	0.033194	-0.0826745	0.00604418	-0.0122385	-0.0268377	0.0195028	0.0835988	-0.0548899	-0.0352171	-0.0129179	0.0211377	0.0479096	0.118899	0.200999	-0.0870205	-0.0997477	-0.0113618	0.012381	0.0454317	-0.0182471	-0.0820668	-0.0120149	0.0410159
h_TEX_Log	BTEX in	0.0732558	0.074067	0.347947	0.0489086	-0.0741497	0.005498	1	-0.0367444	-0.0420995	-0.00531741	-0.0363074	0.0012101	-0.0334294	-0.017462	0.0118575	0.0111684	-0.0143612	0.0220246	-0.0390796	-0.0297777	-0.0333052	-0.0317631	-0.048644	-0.0163566	-0.019365	-0.0220693	-0.00297244	-0.00273016	-0.0222904	-0.00720831	0.0456555	0.00858663	-0.00351811	0.00436026	-0.0355985	-0.0125409	-0.0160664	-0.0587103	-0.0651407	-0.0242979	-0.00494051	0.0947676	0.0383887	0.000804919	-0.0181064	0.0184921	-0.08475	0.0134492
hs_accesslines300_h_dic0	Access_ lines_home	-0.0219012	0.00885207	-0.0207706	0.0386059	0.0654264	0.0469502	-0.0367444	1	0.162419	0.0240634	0.011262	0.0160513	-0.0383156	-0.0214371	0.00571716	0.139962	0.00851664	0.0650839	-0.00962964	0.0137603	0.0744916	-0.020912	-0.0322967	-0.0388761	0.00166526	0.019936	0.0535706	0.112802	0.0165327	-0.0373646	0.0151859	0.100193	0.0210631	0.00254998	-0.0270066	0.0112922	0.0173926	0.170013	0.0113336	-0.0236227	0.0829339	-0.0264383	-0.0264677	0.0205174	0.00748395	0.0068849	0.00585522	0.0799669
hs_accesspoints300_h_Log	Access_stops_home	-0.0957978	0.0991726	-0.00847061	0.0470285	0.107083	0.0851722	-0.0420995	0.162419	1	0.0248991	0.0433844	0.00193395	0.0147734	0.0311824	-0.00836739	0.300897	0.0516036	0.00738191	-0.0102256	-0.0180216	0.305748	0.030758	0.0407666	-0.0375165	0.025397	-0.0199071	0.0434224	0.0243232	0.0113438	0.0199703	0.013801	0.268808	-0.0239677	0.0306851	0.038174	-0.0174064	0.0262003	0.380623	-0.0240098	-0.132675	0.0797952	-0.00692555	0.0061273	-0.0426376	-0.0326801	-0.00592979	-0.0278784	0.0696046
hs_as_c_Log2	As	-0.0229468	-0.00695884	0.0361852	0.0255933	0.00227174	-0.0183709	-0.00531741	0.0240634	0.0248991	1	-0.00102892	-0.0311667	0.0034713	-0.0644253	-0.0318197	0.0392117	-0.106389	-0.0108707	0.0254896	-0.0174668	0.0164424	-0.0250469	-0.105525	0.139895	0.161921	-0.0632306	0.0983914	0.0494172	0.057215	0.0677675	0.0673753	0.0535885	0.0569261	-0.0476558	0.0146047	-0.0212166	-0.0217953	0.0434348	-0.0313059	-0.0214049	0.0979197	0.428295	-0.0291381	0.0175714	0.154005	0.0905788	-0.0123591	0.0125258
hs_bakery_prod_Ter	Bakery prod	-0.0569118	0.00180707	-0.019416	0.03801	0.0324697	0.0275567	-0.0363074	0.011262	0.0433844	-0.00102891	1	0.106197	0.0588865	-0.00470895	0.0381613	0.0425751	0.0258186	0.0702021	0.0700116	0.0712008	-0.0109612	0.0036136	0.0624439	-0.00568883	0.00770392	0.103799	0.0115244	-0.00394655	0.0307475	0.0137544	-0.0483451	0.00277667	-0.000521841	0.0112786	0.0343399	0.00819383	0.0520458	0.0573254	0.0627128	-0.0988477	0.0330969	-0.0911333	0.0936918	-0.043149	-0.0114509	-0.0791109	-0.0431133	-0.0179205
hs_beverages_Ter	Soda	-0.059435	0.0424801	0.079286	-0.058101	0.0311112	0.0905314	0.0012101	0.0160513	0.00193395	-0.0311667	0.106197	1	0.0404751	-0.0400583	-0.0148067	-0.0329976	-0.0161629	0.433316	0.0016724	-0.02887	0.00654704	0.027484	0.0878041	-0.0246598	-0.0451301	-0.00207856	-0.094529	-0.00909081	-0.00530346	0.000423751	-0.0707062	-0.0611509	-0.020857	-0.0261372	-0.0185245	-0.00937831	0.16249	-0.0246111	0.106225	0.0502665	-0.109289	-0.0770028	0.0665731	-0.00412474	-0.0106945	-0.154014	-0.0323949	0.0179191
hs_blueyn300_h_None	Blue space	-0.219456	-0.0146937	-0.0109164	-0.0746345	0.0193176	-0.00209204	-0.0334294	-0.0383156	0.0147734	0.0034713	0.0588865	0.0404751	1	-0.0104084	0.0843847	-0.0363957	-0.0395552	0.146072	-0.028733	-0.00176065	-0.0146327	0.184728	0.192111	0.0336811	0.00561339	0.0317582	-0.0229899	0.00240233	-0.0305629	-0.07334	-0.00559111	-0.0166968	0.092294	0.00945244	0.00888461	0.013454	-0.0592233	-0.00407437	0.123873	0.0210762	0.00831758	0.000281204	-0.0158822	0.00101518	-0.0070516	0.0507328	0.106393	-0.0926152
hs_bpa_cadj_Log2	BPA	0.0303547	-0.0603531	-0.084675	-0.0496175	-0.0256521	-0.0502132	-0.017462	-0.0214371	0.0311824	-0.0644253	-0.00470895	-0.0400583	-0.0104084	1	-0.0130155	0.0444845	0.240263	-0.0439867	0.0448807	-0.00663216	-0.0121287	-0.0055353	0.0201009	-0.0328232	-0.0953497	-0.0308445	-0.0623422	-0.0212651	0.0466053	-0.00226647	0.0202657	0.0532325	0.0374426	0.0706724	0.0390136	0.213374	0.043133	0.0571997	0.00282402	-0.0452049	-0.00868105	-0.0423231	-0.0270535	-0.271332	-0.108244	0.00738378	-0.0327188	-0.00668415
hs_break_cer_Ter	BF cereals	-0.00156491	-0.0232356	0.01962	-0.00338443	0.00052536	-0.018663	0.0118575	0.00571716	-0.00836739	-0.0318197	0.0381613	-0.0148067	0.0843847	-0.0130155	1	-0.0020079	-0.0233127	-0.0142391	0.0203818	0.0416159	0.00314759	-0.0178274	0.00245323	0.0437124	-0.0709136	0.140104	0.00561076	0.0418323	0.0083161	-0.00813564	0.023507	0.00965083	0.0512613	0.0464076	0.0231044	0.0449376	-0.0333352	0.0141887	0.00299484	-0.0102666	0.0772814	0.0273428	0.0278691	-0.0313322	-0.0313947	0.110936	0.00906138	0.0243123
hs_builtdens300_h_Sqrt	Building_home	-0.122649	0.160048	0.0227321	-0.00220359	0.134157	0.143145	0.0111684	0.139962	0.300897	0.0392117	0.0425751	-0.0329976	-0.0363957	0.0444845	-0.0020079	1	0.0171258	-0.0478807	0.053393	0.0656597	0.457278	-0.0391573	0.00114323	-0.0249796	0.0368575	-0.0656979	0.0589791	0.0620662	0.0452452	-0.0078423	0.0279923	0.294889	-0.014091	0.0257794	0.0307061	-0.0338915	0.0336297	0.609379	-0.00132429	-0.324011	0.0549739	0.0401014	0.0143791	-0.00400971	-0.00228061	-0.00090357	-0.145444	0.118908
hs_bupa_cadj_Log2	BUPA	0.0150073	0.0351694	-0.012137	-0.00489512	-0.00387035	0.012107	-0.0143612	0.00851664	0.0516036	-0.106389	0.0258186	-0.0161629	-0.0395552	0.240263	-0.0233127	0.0171258	1	-0.0238208	0.0487709	-0.0557547	-0.00163988	-0.018778	0.0117882	-0.0589425	-0.107222	0.00376604	-0.0283495	-0.00748024	0.0853886	0.112354	0.00424458	0.0544003	0.0606589	0.132984	0.0852084	0.331297	0.00963986	0.00620129	0.0268795	-0.0216911	0.0445426	-0.0921499	-0.037139	-0.20126	-0.0448704	-0.0301419	-0.0480508	0.0194704
hs_caff_drink_Ter	Caffeine	-0.0356934	0.0116183	-0.0316515	0.00595583	0.00819717	-0.00955215	0.0220246	0.0650839	0.00738191	-0.0108708	0.0702021	0.433316	0.146072	-0.0439867	-0.0142391	-0.0478807	-0.0238208	1	-1.0831e-05	-0.0214572	-0.0140098	0.038125	0.0767773	-0.0381758	-0.0574034	-0.0168059	-0.0448509	-0.0621922	-0.0116638	-0.0168179	-0.0562909	0.0110322	0.00988248	-0.0135103	-0.00846709	-0.0349634	0.103158	0.00214327	0.0544166	0.0267504	-0.0349756	-0.020402	0.0138372	0.00538799	-0.0581029	-0.113745	-0.0329128	-0.0357149
hs_cd_c_Log2	Cd	-0.0630553	-0.0631966	-0.0786538	0.0215388	0.0167956	-0.0279925	-0.0390796	-0.00962964	-0.0102256	0.0254896	0.0700116	0.0016724	-0.028733	0.0448807	0.0203818	0.053393	0.0487709	-1.0831e-05	1	0.229568	0.0383054	-0.0280734	0.0047374	0.0495449	0.0809478	-0.00977712	0.0475957	-0.0459779	0.0947298	0.0473039	0.0118497	-0.00593032	-0.00755055	0.0732971	0.03347	0.0284249	0.0362882	0.0214307	-0.0165569	-0.012575	0.0218739	0.0272391	0.0549169	-0.110378	0.0945709	-0.0341967	0.0686082	0.0574057
hs_co_c_Log2	Co	-0.0217086	0.0351954	-0.0271149	0.0214463	-0.0113293	0.0112828	-0.0297777	0.0137603	-0.0180216	-0.0174668	0.0712008	-0.02887	-0.00176065	-0.00663216	0.0416159	0.0656597	-0.0557547	-0.0214572	0.229568	1	0.0394721	-0.00292773	0.00688906	0.0481313	-0.0120936	0.0491501	0.0236483	0.00384829	-0.0153451	-0.0849178	-0.0232405	0.0360135	-0.0375168	-0.0429061	-0.051255	0.0213512	-0.0105979	0.024008	0.00519449	-0.00769258	0.0252355	-0.057219	0.0373258	0.100292	0.090619	-0.0715097	0.0390227	0.0305648
hs_connind300_h_Log	Connectivity	-0.017787	0.0930657	0.00387166	-0.0220941	0.0588259	0.075244	-0.0333052	0.0744916	0.305748	0.0164424	-0.0109612	0.00654704	-0.0146327	-0.0121287	0.00314759	0.457278	-0.00163988	-0.0140098	0.0383054	0.0394721	1	0.00864925	0.00148028	-0.00711728	0.033275	-0.035918	0.0237759	0.0271554	0.0158758	-0.00177558	-0.0292703	0.274632	-0.0144968	0.0389688	-0.0073527	-0.00938297	0.0659865	0.414341	-0.0144732	-0.13789	0.0124164	0.0155566	-0.00986565	-0.0261264	-0.0504266	0.00918723	0.0450526	0.0863077
hs_contactfam_3cat_num_None	Social contact	-0.0867955	-0.0224145	-0.0419112	-0.0246569	0.0075551	0.00603652	-0.0317631	-0.020912	0.030758	-0.0250469	0.0036136	0.027484	0.184728	-0.0055353	-0.0178274	-0.0391573	-0.018778	0.038125	-0.0280734	-0.00292773	0.00864925	1	0.0750007	-0.0139639	-0.00775559	0.0365308	-0.0193327	0.00677356	-0.0251421	-0.0521928	0.015113	0.00137289	-0.00481492	-0.0120587	-0.0536786	0.0241611	0.03364	-0.032393	0.080093	0.0742168	0.0112429	-0.0522338	-0.00790932	-0.0556198	0.0158711	0.00290844	0.0277842	-0.00908687
hs_cotinine_cdich_None	Cotinine	-0.20187	0.249424	0.209303	-0.150966	0.0765864	0.275697	-0.048644	-0.0322967	0.0407666	-0.105525	0.0624439	0.0878041	0.192111	0.0201009	0.00245323	0.00114323	0.0117882	0.0767773	0.0047374	0.00688906	0.00148028	0.0750007	1	-0.025685	-0.0237302	0.00605347	-0.134411	-0.0156197	0.0196183	-0.0485604	-0.00547889	0.0782359	0.0138941	-0.0261379	-0.00568111	-0.027416	0.00726941	0.0418265	0.42581	-0.0306536	-0.0984446	-0.131536	-0.0344818	-0.0148189	-0.0216568	-0.057549	-0.0354159	-0.0153693
hs_cs_c_Log2	Cs	0.0338062	0.00866232	-0.00818318	0.0366044	-0.0687201	-0.0212494	-0.0163566	-0.0388761	-0.0375165	0.139895	-0.00568883	-0.0246598	0.0336811	-0.0328232	0.0437124	-0.0249796	-0.0589425	-0.0381758	0.0495449	0.0481313	-0.00711728	-0.0139639	-0.025685	1	0.223663	0.0311801	0.000862187	-0.0376145	0.060137	0.0526058	-0.0252737	-0.0155824	0.0239004	0.00573851	0.0259336	0.00932957	-0.0544376	-0.0263746	0.00050918	0.0511557	0.0220934	0.144036	-0.0588999	-0.0354491	0.279269	0.098127	-0.022516	-0.0481801
hs_cu_c_Log2	Cu	-0.0668014	-0.000315325	0.0492637	0.0161629	0.0573481	0.0237208	-0.019365	0.00166526	0.025397	0.161921	0.00770392	-0.0451301	0.00561339	-0.0953497	-0.0709136	0.0368575	-0.107222	-0.0574034	0.0809478	-0.0120936	0.033275	-0.00775559	-0.0237302	0.223663	1	0.0308789	-0.0158054	-0.0583219	0.0306306	-0.0245709	-0.00139657	0.0022466	0.0162173	-0.0826023	-0.00448521	-0.0150776	0.0160461	0.0235402	0.0217107	0.0194151	-0.0193339	0.0454859	0.0413963	-0.0335926	0.338409	-0.044534	0.00622784	0.0484744
hs_dairy_Ter	Dairy	-0.010938	0.0313854	-0.0273328	-0.0176203	-0.0557925	0.033194	-0.0220694	0.019936	-0.0199071	-0.0632306	0.103799	-0.00207856	0.0317582	-0.0308445	0.140104	-0.0656979	0.00376604	-0.0168059	-0.00977712	0.0491501	-0.035918	0.0365308	0.00605347	0.0311801	0.0308789	1	-0.0366566	-0.0502639	0.0119252	-0.0404807	0.0337475	8.09169e-06	0.0231443	0.017652	-0.0506422	0.0575049	-0.0339883	-0.0110346	-0.0323786	0.100034	-0.0137604	-0.05092	0.0756876	0.0146947	-0.010817	0.164135	0.0359435	0.0122878
hs_dde_cadj_Log2	DDE	0.0232517	-0.0520257	-0.063096	0.40086	0.0587302	-0.0826745	-0.00297244	0.0535706	0.0434224	0.0983914	0.0115244	-0.094529	-0.0229899	-0.0623422	0.00561076	0.0589791	-0.0283495	-0.0448509	0.0475957	0.0236483	0.0237759	-0.0193327	-0.134411	0.000862187	-0.0158054	-0.0366566	1	0.407123	0.0488559	0.0741872	0.00986842	0.0305169	0.0852247	0.0229462	0.0754301	-0.0069156	-0.0796185	0.0327361	-0.128332	-0.0397207	0.573076	0.0928414	0.0238359	0.0432275	0.0312671	0.0853188	-0.0483744	0.0208512
hs_ddt_cadj_Log2	DDT	-0.0185488	0.0180309	0.0225324	0.0476839	0.0606358	0.00604418	-0.00273016	0.112802	0.0243232	0.0494172	-0.00394655	-0.00909081	0.00240233	-0.0212651	0.0418323	0.0620662	-0.00748024	-0.0621922	-0.0459779	0.00384829	0.0271554	0.00677355	-0.0156197	-0.0376145	-0.0583219	-0.0502639	0.407123	1	0.0126037	-0.00192602	0.00215911	0.018257	0.0230546	0.00763037	0.0561209	-0.00167016	-0.0644847	0.0672973	-0.010988	-0.025962	0.225731	0.0826846	0.0497286	0.0245907	-0.011896	0.0507937	-0.0802422	0.0235149
hs_dep_cadj_Log2	DEP	-0.0235221	-0.00815599	-0.0558502	-0.00317178	0.0434089	-0.0122385	-0.0222904	0.0165327	0.0113438	0.057215	0.0307475	-0.00530346	-0.0305629	0.0466053	0.0083161	0.0452452	0.0853886	-0.0116638	0.0947298	-0.0153451	0.0158758	-0.0251421	0.0196183	0.060137	0.0306306	0.0119252	0.0488559	0.0126037	1	0.425245	0.0477841	-0.0131132	0.180314	0.192746	0.279857	0.0884005	-0.00462086	0.028645	0.00234479	-0.0340104	0.0122906	0.0196271	-0.00327685	-0.148102	0.10077	0.05376	-0.0363055	0.0343512
hs_detp_cadj_Log2	DETP	-0.0235022	0.0521844	-0.0718449	0.0165863	0.0254098	-0.0268377	-0.00720831	-0.0373646	0.0199703	0.0677675	0.0137544	0.000423751	-0.07334	-0.00226647	-0.00813564	-0.0078423	0.112354	-0.0168179	0.0473039	-0.0849178	-0.00177558	-0.0521928	-0.0485604	0.0526058	-0.0245709	-0.0404807	0.0741872	-0.00192602	0.425245	1	0.072963	-0.00886043	0.240239	0.167475	0.287144	0.063716	-0.0196528	0.00260266	-0.0249583	-0.021807	0.0267536	0.0157145	0.0173637	-0.0318206	0.0448844	0.0602762	0.0420182	0.0195481
hs_dif_hours_total_None	Sleep	0.00327349	0.0116689	-0.0199714	-0.0181307	-0.0584134	0.0195028	0.0456555	0.0151859	0.013801	0.0673753	-0.0483451	-0.0707062	-0.00559111	0.0202657	0.023507	0.0279923	0.00424458	-0.0562909	0.0118497	-0.0232405	-0.0292703	0.015113	-0.00547889	-0.0252737	-0.00139657	0.0337475	0.00986842	0.00215911	0.0477842	0.072963	1	-0.023053	0.00817093	-0.0125502	-0.020221	0.0660116	-0.0828983	-0.0003344	-0.0313616	0.0282369	0.0406157	0.0818765	-0.0674852	0.00953014	0.00361598	0.0564887	0.0206902	0.0130354
hs_distinvnear1_h_Log	Distance road	-0.0381439	0.180711	0.0346193	0.00389783	0.0371653	0.0835988	0.00858663	0.100193	0.268808	0.0535885	0.00277667	-0.0611509	-0.0166968	0.0532325	0.00965083	0.294889	0.0544003	0.0110322	-0.00593032	0.0360135	0.274632	0.00137289	0.0782359	-0.0155824	0.0022466	8.09169e-06	0.0305169	0.018257	-0.0131132	-0.00886043	-0.023053	1	-0.0417746	-0.0264389	-0.00276632	-0.0148893	0.00701133	0.343429	0.0623166	-0.157658	0.0510638	-0.0249197	-0.0662518	0.0328293	-0.0775792	0.00891635	-0.0337414	0.213332
hs_dmdtp_cdich_None	DMDTP	-0.0121173	-0.0226835	-0.028129	0.0135818	-0.0393573	-0.0548899	-0.00351811	0.0210631	-0.0239677	0.0569261	-0.000521841	-0.020857	0.0922941	0.0374425	0.0512613	-0.014091	0.0606589	0.00988248	-0.00755055	-0.0375168	-0.0144968	-0.00481492	0.0138941	0.0239004	0.0162173	0.0231443	0.0852247	0.0230546	0.180314	0.240239	0.00817093	-0.0417746	1	0.153333	0.351716	0.0290993	0.015153	0.0096826	0.0500465	0.0144879	0.0463558	0.00603938	-0.0563085	-0.0821229	0.0595485	0.0294362	0.0164744	0.0188555
hs_dmp_cadj_Log2	DMP	-0.0471644	-0.016319	-0.0317951	0.0175229	-0.0004452	-0.0352171	0.00436026	0.00254998	0.0306851	-0.0476558	0.0112786	-0.0261372	0.00945244	0.0706724	0.0464076	0.0257794	0.132984	-0.0135103	0.0732971	-0.0429061	0.0389688	-0.0120587	-0.0261379	0.00573851	-0.0826023	0.017652	0.0229462	0.00763037	0.192746	0.167475	-0.0125502	-0.0264389	0.153333	1	0.456093	0.0889231	0.00983862	0.0172898	-0.0466776	-0.0388428	-0.00960473	0.0037318	-0.0294861	-0.0690932	-0.071969	0.0415558	0.0250827	-0.00266171
hs_dmtp_cadj_Log2	DMTP	-0.0234867	-0.012154	-0.0516137	0.0116545	0.000206291	-0.0129179	-0.0355985	-0.0270066	0.038174	0.0146047	0.0343399	-0.0185245	0.00888461	0.0390136	0.0231044	0.0307061	0.0852084	-0.00846709	0.03347	-0.051255	-0.0073527	-0.0536786	-0.00568111	0.0259336	-0.00448521	-0.0506422	0.0754301	0.0561209	0.279857	0.287144	-0.020221	-0.00276631	0.351716	0.456094	1	0.0645186	-0.00112943	0.00966657	-0.025414	0.00194115	0.0647749	-0.0239246	0.0240926	-0.112041	0.0494592	0.0410328	-0.00982699	0.0165191
hs_etpa_cadj_Log2	ETPA	0.0283903	0.0288067	-0.022938	0.0159929	-0.0431119	0.0211377	-0.0125409	0.0112922	-0.0174064	-0.0212166	0.00819383	-0.00937831	0.013454	0.213374	0.0449376	-0.0338915	0.331297	-0.0349634	0.0284249	0.0213512	-0.00938297	0.0241611	-0.027416	0.00932957	-0.0150776	0.0575049	-0.0069156	-0.00167016	0.0884005	0.063716	0.0660116	-0.0148893	0.0290993	0.0889231	0.0645186	1	0.00628105	0.0136024	0.00450987	0.0283546	0.0189195	-0.0134385	-0.0740376	-0.139355	0.032496	0.038923	0.0099341	-0.0446796
hs_fastfood_Ter	Fastfood	-0.00762091	0.00862167	-0.0498135	-0.0291797	-0.000326515	0.0479096	-0.0160664	0.0173926	0.0262003	-0.0217953	0.0520458	0.16249	-0.0592233	0.043133	-0.0333352	0.0336297	0.00963986	0.103158	0.0362882	-0.010598	0.0659865	0.03364	0.00726941	-0.0544376	0.0160461	-0.0339883	-0.0796185	-0.0644847	-0.00462086	-0.0196528	-0.0828983	0.00701133	0.015153	0.00983862	-0.00112943	0.00628105	1	0.0311561	0.0681391	-0.097404	-0.0606803	-0.0800153	-0.0177129	-0.042382	-0.0222947	-0.239069	-0.0222495	0.0219434
hs_fdensity300_h_Log	Facility_dens	-0.131812	0.167512	-0.0528914	-0.0240088	0.145361	0.118899	-0.0587103	0.170013	0.380623	0.0434348	0.0573254	-0.0246111	-0.00407437	0.0571997	0.0141887	0.609379	0.00620129	0.00214327	0.0214307	0.024008	0.414341	-0.032393	0.0418265	-0.0263746	0.0235402	-0.0110346	0.0327361	0.0672973	0.028645	0.00260266	-0.0003344	0.343429	0.0096826	0.0172898	0.00966657	0.0136024	0.0311561	1	0.0210466	-0.263931	0.0381264	0.0242274	-0.0073007	0.0166111	-0.032614	-0.00540555	-0.0276344	0.0701173
hs_globalexp2_None	ETS	-0.184053	0.144282	0.176719	-0.113182	0.0610464	0.200999	-0.0651407	0.0113336	-0.0240098	-0.0313059	0.0627128	0.106225	0.123873	0.00282402	0.00299484	-0.00132429	0.0268795	0.0544166	-0.0165569	0.00519449	-0.0144732	0.080093	0.42581	0.00050918	0.0217107	-0.0323786	-0.128332	-0.010988	0.00234479	-0.0249583	-0.0313616	0.0623166	0.0500465	-0.0466776	-0.025414	0.00450987	0.0681391	0.0210466	1	-0.0681143	-0.098079	-0.076287	-0.0992194	-0.0125519	-0.00959317	-0.0937423	0.016743	0.0337556
hs_greenyn300_h_None	Green space	0.0803918	-0.0602043	-0.0127361	-0.0391319	-0.0519206	-0.0870205	-0.0242979	-0.0236227	-0.132675	-0.0214049	-0.0988477	0.0502665	0.0210762	-0.0452049	-0.0102666	-0.324011	-0.0216911	0.0267504	-0.012575	-0.00769258	-0.13789	0.0742168	-0.0306536	0.0511557	0.0194151	0.100034	-0.0397207	-0.025962	-0.0340104	-0.021807	0.0282369	-0.157658	0.0144879	-0.0388428	0.00194115	0.0283546	-0.097404	-0.263931	-0.0681143	1	-0.0270819	-0.00374218	-0.0233394	-0.00582519	0.0682692	-0.00864092	0.226059	-0.0655008
hs_hcb_cadj_Log2	HCB	0.0597507	-0.0512738	-0.070673	0.271449	0.0375522	-0.0997477	-0.00494051	0.0829339	0.0797952	0.0979197	0.0330969	-0.109289	0.00831758	-0.00868105	0.0772814	0.0549739	0.0445426	-0.0349756	0.0218739	0.0252355	0.0124164	0.0112429	-0.0984447	0.0220934	-0.0193339	-0.0137604	0.573076	0.225731	0.0122906	0.0267536	0.0406157	0.0510638	0.0463558	-0.00960473	0.0647749	0.0189195	-0.0606803	0.0381264	-0.098079	-0.0270819	1	0.131396	0.000228002	0.0386195	0.00638392	0.0722923	-0.020715	0.00699231
hs_hg_c_Log2	Hg	0.031356	-0.0294532	0.0285957	-0.0152286	-0.052077	-0.0113618	0.0947676	-0.0264383	-0.00692555	0.428295	-0.0911333	-0.0770028	0.000281204	-0.0423231	0.0273428	0.0401014	-0.0921499	-0.020402	0.0272391	-0.057219	0.0155566	-0.0522338	-0.131536	0.144036	0.0454859	-0.05092	0.0928414	0.0826846	0.0196271	0.0157145	0.0818765	-0.0249197	0.00603938	0.0037318	-0.0239246	-0.0134385	-0.0800153	0.0242274	-0.076287	-0.00374218	0.131396	1	-0.0616674	-0.001976	0.0374293	0.128265	-0.00573537	-0.0258098
hs_hm_pers_None	House crowding	-0.0573173	-0.0838506	-0.0230236	0.0267132	0.260104	0.012381	0.0383887	-0.0264677	0.0061273	-0.0291381	0.0936918	0.0665731	-0.0158822	-0.0270535	0.0278691	0.0143791	-0.037139	0.0138372	0.0549169	0.0373258	-0.00986565	-0.00790932	-0.0344818	-0.0588999	0.0413963	0.0756876	0.0238359	0.0497286	-0.00327685	0.0173637	-0.0674852	-0.0662518	-0.0563085	-0.0294861	0.0240926	-0.0740376	-0.0177129	-0.0073007	-0.0992194	-0.0233394	0.000228002	-0.0616674	1	-0.0502808	0.00665765	-0.00097343	-0.0311534	-0.0093953
hs_hum_mt_hs_h_None	Hum.	0.0598798	0.0927575	0.0613005	0.03896	-0.0173503	0.0454317	0.000804919	0.0205174	-0.0426375	0.0175714	-0.043149	-0.00412474	0.00101518	-0.271332	-0.0313322	-0.00400971	-0.20126	0.00538799	-0.110378	0.100292	-0.0261264	-0.0556198	-0.0148189	-0.0354491	-0.0335926	0.0146947	0.0432275	0.0245907	-0.148102	-0.0318206	0.00953014	0.0328293	-0.0821229	-0.0690932	-0.112041	-0.139355	-0.042382	0.0166111	-0.0125519	-0.00582519	0.0386195	-0.001976	-0.0502808	1	0.0144687	-0.0280062	-0.0427631	-0.0300479
hs_k_c_Log2	K	0.0137028	0.0102979	0.0496571	0.0351771	-0.0425531	-0.0182471	-0.0181064	0.00748395	-0.0326801	0.154005	-0.0114509	-0.0106945	-0.0070516	-0.108244	-0.0313946	-0.00228061	-0.0448704	-0.0581029	0.0945709	0.090619	-0.0504266	0.0158711	-0.0216568	0.279269	0.338409	-0.010817	0.0312671	-0.011896	0.10077	0.0448844	0.00361598	-0.0775792	0.0595485	-0.071969	0.0494592	0.032496	-0.0222947	-0.032614	-0.00959317	0.0682692	0.00638392	0.0374293	0.00665765	0.0144687	1	-0.00915521	-0.00251435	0.0130679
hs_KIDMED_None	KIDMED	0.0418235	-0.0469771	-0.0531483	0.0506112	-0.0830547	-0.0820668	0.0184921	0.0068849	-0.00592979	0.0905788	-0.0791109	-0.154014	0.0507328	0.00738378	0.110936	-0.00090357	-0.0301419	-0.113745	-0.0341967	-0.0715097	0.00918723	0.00290844	-0.057549	0.098127	-0.044534	0.164135	0.0853188	0.0507937	0.05376	0.0602762	0.0564887	0.00891635	0.0294362	0.0415558	0.0410328	0.038923	-0.239069	-0.00540555	-0.0937423	-0.00864092	0.0722923	0.128265	-0.00097343	-0.0280062	-0.00915521	1	0.0299464	-0.0389364
hs_landuseshan300_h_None	Land use	0.0304684	-0.00513655	-0.0926174	-0.0186884	-0.0369149	-0.0120149	-0.08475	0.00585522	-0.0278784	-0.0123591	-0.0431133	-0.0323949	0.106393	-0.0327188	0.00906138	-0.145444	-0.0480508	-0.0329128	0.0686082	0.0390227	0.0450526	0.0277842	-0.0354159	-0.022516	0.00622784	0.0359435	-0.0483744	-0.0802422	-0.0363055	0.0420182	0.0206902	-0.0337414	0.0164744	0.0250827	-0.00982699	0.0099341	-0.0222495	-0.0276344	0.016743	0.226059	-0.020715	-0.00573537	-0.0311534	-0.0427631	-0.00251435	0.0299464	1	0.0185432
hs_lden_cat_h_None	Traffic noise_24h	0.0292985	0.0636693	0.0105418	0.00515556	0.00300452	0.0410159	0.0134492	0.079967	0.0696046	0.0125258	-0.0179205	0.0179191	-0.0926152	-0.00668415	0.0243123	0.118908	0.0194704	-0.0357149	0.0574057	0.0305648	0.0863077	-0.00908687	-0.0153693	-0.0481801	0.0484744	0.0122878	0.0208512	0.0235149	0.0343512	0.0195481	0.0130354	0.213332	0.0188555	-0.00266171	0.0165191	-0.0446796	0.0219434	0.0701173	0.0337556	-0.0655008	0.00699231	-0.0258098	-0.0093953	-0.0300479	0.0130679	-0.0389364	0.0185432	1
hs_ln_cat_h_None	Traffic noise_night	0.187082	0.025464	0.040035	0.00643366	-0.0144915	0.0299924	0.0144188	0.0427779	-0.00479875	0.00282488	-0.100507	0.007228	-0.198622	0.015291	0.0512324	0.0521598	-0.00698391	-0.0270321	0.0563201	0.0230286	0.0250048	-0.0633678	-0.0698455	-0.0205833	0.00442509	0.0199868	0.0106083	0.016875	0.0248619	0.00868106	0.00869099	0.0830786	0.0510133	0.00240757	0.0643077	-0.0575638	-0.0356837	0.0313674	-0.107509	0.00146383	0.0278462	-0.0115354	-0.0091151	0.0110121	0.0128078	-0.00465297	-0.0534788	0.355498
hs_mbzp_cadj_Log2	MBZP	-0.0791566	-0.0213632	-0.034957	0.00975663	0.0874235	-0.00750186	-0.0672097	-0.0144354	0.0633128	0.010348	0.0183861	-0.0102833	-0.0141402	0.179217	0.0118319	0.0696148	0.151612	0.0163931	0.0171084	0.0274396	0.0324683	0.0338587	0.0474441	-0.0588031	-0.0231415	0.0247761	0.0543269	0.0661637	0.0710368	0.0450695	0.0290097	0.0394917	0.0381504	0.0820307	0.0858938	0.0746121	-0.01862	0.0692969	-0.0245176	-0.0311915	0.0435864	-0.0516536	0.0280085	-0.118321	-0.0450871	-0.000577572	0.00156	-0.011126
hs_mecpp_cadj_Log2	MECPP	-0.0427698	0.00525375	0.0181069	-0.025619	0.0853485	0.0184978	-0.00051398	0.0307541	0.0330211	-0.0286061	0.0391057	-0.000629456	-0.0308394	0.224604	0.0015309	0.0434807	0.18816	-0.00109433	0.0497111	0.0161177	0.000517833	-0.0131282	0.064021	-0.0896646	-0.0343404	-0.0061566	0.029783	0.0790974	0.0542957	0.0197922	-0.0348591	0.0425791	0.048156	0.0553688	0.0938052	0.0457212	0.0215081	0.0537269	0.0574345	-0.0126173	0.0182083	-0.0384831	0.0558628	-0.134455	-0.0591633	-0.0291033	-0.0324298	0.0313149
hs_mehhp_cadj_Log2	MEHHP	-0.0454666	0.00831496	0.0363109	-0.0225269	0.0824317	0.00811495	-0.00929211	0.0165838	0.0443891	-0.0251824	0.047123	0.00463286	-0.0281672	0.198213	0.00436384	0.0445788	0.149621	0.00468649	0.0306585	0.0143806	-0.00452178	-0.00304373	0.0710853	-0.0643729	-0.0441241	0.000317387	0.0371229	0.105702	0.0907979	0.0339144	-0.0249376	0.0431455	0.0401547	0.0567306	0.104956	0.0663441	0.0264269	0.0569017	0.0608191	-0.0160915	0.00761948	-0.0248535	0.0568595	-0.117588	-0.0269386	-0.0312556	-0.0258717	0.0246877
hs_mehp_cadj_Log2	MEHP	-0.0362911	-0.0112627	0.00766043	-0.00485784	0.0533777	-0.00500641	-0.0139409	0.014646	0.0131094	0.0310051	0.0013575	-0.0404123	-0.0280114	0.085956	5.85503e-06	0.0171778	0.0997568	0.00508021	0.0600604	-0.0238654	-0.00871088	-0.00488677	0.0155172	-0.0576941	-0.0455818	0.0126329	0.063	0.100118	0.0458148	0.0504533	-0.0157082	0.0315019	0.0210928	0.0633136	0.0709888	0.0551718	0.0111611	0.0248694	0.0167708	-0.0184199	0.0438368	0.037188	0.0409505	-0.0950405	-0.00601325	-0.00786189	0.00699761	0.0306945
hs_meohp_cadj_Log2	MEOHP	-0.0496135	-0.0102925	0.0233245	-0.0293762	0.0746532	0.0090052	-0.00657804	0.026891	0.0458889	-0.0409912	0.0551637	0.0141404	-0.0353296	0.223811	0.0141325	0.0504499	0.160527	0.00980525	0.0787641	0.0114933	0.00698687	-0.0100219	0.0789585	-0.0592143	-0.0286213	-0.00886656	0.0362199	0.0941639	0.0981713	0.0382729	-0.0329324	0.0388724	0.0529122	0.0773258	0.110434	0.0591912	0.0316662	0.0553234	0.0484148	-0.0102068	0.00680635	-0.0319659	0.065693	-0.153728	-0.0356392	-0.0384478	-0.0190252	0.0313595
hs_mep_cadj_Log2	MEP	-0.0543336	0.0267657	0.00316882	-0.0786937	0.0263403	0.0287964	0.0181129	-0.05752	0.0215025	-0.029307	0.0317564	0.0790386	0.0238985	0.0740347	0.000596768	-0.00235959	0.144662	0.0241537	0.04328	0.035608	0.037953	0.0283452	0.0833966	-0.0270706	0.00484538	0.0622375	-0.0403551	-0.0188593	0.0649777	0.0161136	-0.00975455	0.0546707	0.0097033	0.0485747	0.0463671	0.107055	0.0233391	0.0342899	0.0309358	-0.000337935	-0.0633608	-0.0258943	0.000419891	-0.127215	0.00803205	-0.00495106	-0.00400527	0.0452719
hs_mepa_cadj_Log2	MEPA	0.0323278	-0.020544	0.00655712	0.0379079	0.00769873	0.0311823	0.0489423	0.0130167	0.0314821	0.00645795	-0.0349843	0.000411233	-0.00237216	0.0859487	-0.0305314	-0.0316185	0.198289	-0.0531794	-0.0133489	-0.061287	-0.00325025	0.0124804	-0.0262889	0.0190625	0.0197484	-0.0461736	0.0588976	0.0131802	0.123045	0.0789563	0.0357585	-0.0105435	0.0512472	0.0301142	0.0680112	0.378115	-0.0487209	-0.00942182	-0.00440718	0.0391242	-0.000338586	-0.0385907	-0.044071	-0.0982471	0.0609425	0.0406865	0.0529607	-0.00156742
hs_mg_c_Log2	Mg	0.0235848	0.0222547	-0.0345449	0.017333	-0.0769575	-0.0129971	0.0113975	-0.0295999	-0.0352904	-0.0172014	-0.0480992	-0.0216474	0.00681453	-0.0918099	0.0030276	0.00825717	-0.168122	-0.0377403	-0.0393262	0.0119209	-0.0267696	0.00332194	-0.0218536	0.104809	0.127402	0.00608805	-0.0944515	-0.0577877	-0.0403632	-0.0566378	0.018907	-0.00262269	-0.0423606	0.00541244	-0.0633517	-0.0271216	0.000840358	0.00326736	-0.0291302	0.0317784	-0.120338	-0.0200825	-0.0706197	0.13506	0.343243	0.0132577	0.00971898	-0.0478408
hs_mibp_cadj_Log2	MIBP	-0.0960598	-0.00406908	0.0186281	-0.00158326	0.0355211	0.0047784	-0.0251731	-0.0222024	0.0477294	-0.0303691	0.0031946	0.00702145	0.00222349	0.125809	0.0246954	0.046167	0.0402152	0.0087441	0.0658643	0.0387422	0.0257446	0.0545888	0.0457077	0.023545	0.05094	-0.01026	0.00796978	0.00314047	0.0910451	0.026627	0.0507676	0.0142165	0.0196134	0.0688021	0.0448402	0.0468234	-0.0368286	0.0271835	0.0274999	-0.00434896	-0.0413445	-0.0293946	-0.00053587	-0.0665067	0.0569565	-0.0185268	-0.0146618	-0.00781815
hs_mn_c_Log2	Mn	-0.0418476	-0.0890321	-0.0331112	0.0352468	0.0266199	-0.0225952	-0.0400032	-0.00914154	-0.0286751	0.0780202	0.00715772	-0.0413618	0.00336045	-0.0210114	0.0304552	-0.00590701	-0.0368977	-0.00552355	0.149752	0.140579	-0.00812056	-0.0423122	-0.0365403	0.116398	0.141395	0.0348808	0.0176921	-0.0154944	0.00765333	0.00449511	-0.00972689	-0.0399319	0.0290251	0.037992	0.0317211	0.0316269	-0.0109335	0.0313908	-0.0209512	0.00481868	-0.0353897	0.0721645	0.0274103	-0.0311048	0.161308	0.0163487	0.00765766	-0.0276877
hs_mnbp_cadj_Log2	MNBP	-0.0726349	0.00999803	-0.0016161	-0.0162964	0.046479	-0.00930566	0.00468113	0.0238869	0.0842849	-0.0339357	0.0226107	0.00225919	-0.000322425	0.19904	0.0546526	0.0851843	0.179189	-0.00826535	0.0930623	0.00715562	0.0601951	0.0566675	0.0529877	-0.0396042	-0.00397451	-0.00398443	0.0733092	0.0733883	0.114013	0.0505797	0.0200752	0.0463634	0.0281449	0.112821	0.0831552	0.0825932	-0.0174971	0.0650873	-0.00093706	-0.0188514	-0.0157665	-0.00735788	0.0685804	-0.160141	-0.0236796	-0.00534883	0.00465309	0.018528
hs_mo_c_Log2	Mo	-0.0118449	0.0336214	-0.0293829	0.0347969	0.0174164	0.00889176	-0.000751109	-0.0265118	0.000707254	0.081561	0.0246775	-0.0189855	-0.0360755	-0.0883089	0.0918078	0.00466174	-0.0874912	-0.0128458	0.124062	0.105283	-0.0305432	0.0157169	-0.0324257	0.0709777	0.0633413	0.0522025	0.00536796	-0.0220085	-0.000189678	-0.00244585	0.0173159	0.0177903	-0.00677111	0.0616294	-0.00202512	0.0176862	-0.00430722	0.0189053	-0.0309037	0.0268495	0.0260695	0.0147268	-0.0173222	-0.0173491	0.0881347	-0.00581451	0.0234098	0.0123499
hs_mvpa_prd_alt_None	PA	0.0212014	0.0470743	-0.00838303	0.0411527	0.0105646	-0.00829696	0.00718448	0.00154955	0.0217821	0.023046	-0.025581	-0.0138706	0.00517017	0.00364028	0.0273868	0.00210694	-0.0196106	0.011189	-0.0135868	-0.00449111	-0.00829423	-0.0561472	-0.00242937	0.0457395	0.0285209	0.012821	0.0177636	-0.0158168	0.0128992	0.00881882	-0.0285515	-0.0106449	0.0276359	0.00390533	0.00214332	-0.00507257	-0.012931	0.00338744	-0.0470648	0.00391952	0.118173	0.0349085	-0.0103053	0.0201869	0.000326539	0.0349839	-0.00495446	-0.0319478
hs_na_c_Log2	Na	0.00599145	0.0503872	0.00653984	0.00912299	-0.0733543	0.00324411	0.0510863	-0.00134386	0.00556353	0.044099	-0.0295731	-0.0555521	0.0181417	-0.147596	0.0349529	0.0156168	-0.175044	-0.0361932	-0.0230287	0.0302151	-0.0229562	0.0131825	0.00731781	0.0614739	0.220845	0.0429968	-0.0315261	-0.0505051	0.0200593	-0.0146704	0.0619749	-0.0135833	0.000148467	-0.0279925	-0.0189395	-0.015854	-0.0143575	-0.00464681	-0.0290854	0.000928053	-0.0597687	0.0324872	-0.0393687	0.104274	0.398916	0.0123637	0.0241689	0.0133153
hs_ndvi100_h_None	NDVI	0.117944	-0.106039	-0.00937128	-0.0139466	-0.0720302	-0.118762	0.00432716	-0.0401883	-0.307029	-0.017205	-0.0388199	-0.00660565	0.00923866	-0.0506912	-0.0350454	-0.546701	0.00480215	-0.00694149	-0.00684835	-0.0036093	-0.428677	0.0312843	-0.010734	0.0686175	-0.0307172	-0.00828914	0.0106406	0.0128504	-0.0213388	-0.0124926	0.0186252	-0.313335	0.014722	0.0101363	-0.0261993	0.0378617	-0.0204561	-0.555612	-0.00992257	0.275205	0.0383014	-0.00713269	-0.0361144	0.0210501	0.0771881	0.00497411	0.0273863	-0.115212
hs_no2_yr_hs_h_Log	NO2 out	-0.061704	0.285793	0.0185621	0.00217404	0.121737	0.191331	0.0224487	0.106388	0.289105	0.0413915	0.0548175	0.00376979	-0.0436293	-0.0155412	0.00527584	0.534892	0.0403741	-0.00138782	0.0514973	0.0331227	0.332141	-0.05059	0.0351813	-0.04498	0.0505311	0.0280531	0.0372811	0.0628216	0.0382943	0.0261039	0.0337547	0.308838	0.0170471	0.0126349	0.0300451	-0.00563175	-7.94264e-05	0.50383	0.0414318	-0.2111	-0.0198539	0.0275669	-0.00183844	0.0487913	0.0255477	0.0080013	-0.0273901	0.164656
hs_ohminp_cadj_Log2	OHMiNP	-0.00746973	0.0405341	-0.0257817	-0.0438391	0.00196707	0.0280132	0.0312761	-0.00733021	0.0535981	-0.0577939	0.00530385	0.0167021	-0.00513857	0.184506	-0.00751647	0.0914373	0.187896	0.0445044	-0.0278897	-0.0625099	0.0270104	-0.0301052	-0.00536564	-0.071216	-0.0647462	0.0035695	0.00966321	0.0473726	0.0488938	0.0632624	0.0171924	0.0490723	0.00421007	0.0530473	0.0925619	0.11697	-0.0159829	0.0964872	0.0223183	-0.0694235	0.0550379	-0.037082	-0.00526711	-0.138319	-0.116206	0.00884095	-0.067971	0.0360828
hs_org_food_Ter	Organicfood	0.0783949	-0.0253391	-0.0798979	0.0984718	-0.0404373	-0.07731	-0.0071436	0.0323798	-0.00672423	0.0909432	-0.0234726	-0.0774836	-0.0993042	0.0384106	0.0499489	0.0428978	-0.00189454	-0.0350925	-0.0167282	0.0303449	0.000839261	0.00405371	-0.131348	0.0893918	0.00850168	-0.0225779	0.0942785	0.101089	-0.0175631	0.0183545	0.0458896	-0.0043824	0.0176365	0.0127214	0.0299567	0.0577603	-0.00974723	0.0147902	-0.0531444	-0.0752316	0.123852	0.0781906	-0.0563117	-0.0230273	0.0211037	0.208461	0.00720632	0.0778206
hs_oxbe_cadj_Log2	OXBE	0.0150305	-0.00254953	0.0486031	-0.0877829	-0.0334717	-0.00577852	0.002407	-0.0359792	0.00768193	0.00620976	-0.0202709	0.0501491	0.00986916	0.162436	0.037572	-0.023929	0.203795	-0.00461449	-0.0222791	-0.0402646	0.00149919	0.0756395	0.0688366	0.0107272	0.00713415	0.0103773	-0.104823	0.00917775	0.113903	0.0394325	-0.0177132	0.0404401	-0.00887083	0.0316734	0.0487061	0.18014	0.0381515	-0.028655	0.0737539	0.0527303	-0.119443	-0.0422933	-0.0529465	-0.138534	0.0498076	-0.0138335	-0.0185652	-0.00737874
hs_oxominp_cadj_Log2	OXOMINP	-0.00897701	0.0252266	-0.0148239	-0.0139021	-0.0193558	0.0201038	0.0311847	-0.0232111	0.0659987	-0.00906212	0.0118063	0.0125544	-0.00504335	0.186228	0.00618727	0.0642591	0.103486	-0.000365478	-0.00233758	-0.0213173	0.00997872	-0.0315806	-0.00674075	-0.068511	-0.00825294	-0.0419523	0.0215726	0.0509796	0.0489235	0.0266354	0.00865638	0.0585635	9.54423e-05	0.0401208	0.0946084	0.0718388	0.0194566	0.0782496	-0.00668351	-0.0395627	0.0294646	-0.0469389	0.0036897	-0.0966801	-0.0755245	-0.0104108	-0.0537582	0.0320884
hs_participation_3cat_None	Social participation	0.212755	-0.0497618	-0.0408154	0.0601445	-0.00309469	-0.0935328	0.0616086	0.0545023	0.0203978	0.00496409	-0.0566948	-0.0519854	-0.0929369	-0.000362406	0.0180583	0.0187643	0.0102913	-0.0194972	0.0177561	0.0157399	0.0131094	0.0455952	-0.189855	-0.002232	-0.0331065	-0.0228161	0.057865	-0.00504646	0.028842	0.00665721	0.0393679	-0.0347985	0.0209757	0.0466568	0.0523791	0.0448731	-0.0110957	-0.00676946	-0.180677	0.00768431	0.0751216	0.0269515	-0.0309743	0.0516935	0.0108805	0.0554932	-0.00952013	0.0088504
hs_pb_c_Log2	Pb	-0.0864281	0.0229581	0.0610597	-0.0297112	0.077449	0.0556103	-0.0418102	0.0261257	0.0536412	0.0412548	0.0371811	0.0560363	-0.00539264	0.0183117	-0.0626532	0.0597184	0.00502147	-0.0128836	0.168715	0.0692396	0.0507371	-0.00101947	0.101082	0.099138	0.105311	-0.0817005	0.0434834	0.141489	0.087023	0.0458556	0.0126816	0.00579375	-2.65118e-05	-0.0237837	0.00877382	-0.0219186	-0.0263398	0.0783158	0.0874162	0.0136585	0.0344778	-0.0144967	0.0906955	-0.0584615	0.188092	-0.0917053	-0.0187139	0.00861323
hs_pbde153_cadj_Log2	PBDE 153	0.0298372	-0.0424255	-0.022781	0.117808	0.0697186	-0.0260252	-0.00518163	0.0122782	0.0445593	0.0205563	0.0450076	-0.0404506	-0.0159503	0.0112701	0.0510871	0.012519	0.0666351	0.0130215	-0.0218429	-0.00778597	-0.0230985	-0.00348179	-0.017863	0.0167247	-0.078821	0.0133891	0.235371	0.156325	0.0603916	0.0438571	-0.0162438	-0.0206232	0.019457	0.0505939	0.0521098	0.00397217	0.00102934	0.00413315	-0.0279	-0.0487969	0.227155	0.0758532	0.0635074	-0.0217591	-0.0428901	0.0387064	-0.0647679	0.0444195
hs_pbde47_cadj_Log2	PBDE 47	-0.0355296	-0.0386659	-0.00589177	0.0235024	0.0318352	-0.0357033	0.015525	0.0403131	0.0163583	0.0788249	0.0436623	-0.0489433	0.0168004	0.0415417	0.0132208	0.022588	0.0688256	-0.0182506	0.0876064	-0.0180633	0.00293732	-0.0349665	0.048342	0.0463308	0.0411985	0.00173727	0.147685	0.150095	0.0300737	0.0101437	-0.00357345	0.00782313	0.0349001	0.0137816	0.0418031	-0.00492607	-0.00970939	-0.00041772	0.0212807	-0.0436503	0.114703	0.00894717	0.0323465	-0.125824	0.0182425	0.0552722	-0.0176325	0.0500332
hs_pcb118_cadj_Log2	PCB 118	0.0318774	-0.0538452	-0.0430302	0.249814	0.0223777	-0.116269	0.0340012	0.0497322	0.0526061	0.0809537	-0.0192175	-0.0936959	0.0198193	0.00284584	0.0704539	0.0570859	0.00506479	-0.0233806	-0.0206922	0.0420483	0.0539102	0.0107124	-0.0584315	-0.00481572	-0.0149696	-0.0587315	0.479083	0.239557	0.0111426	0.00458912	0.0650517	0.0845862	0.0267345	0.00479021	0.0352046	0.0614052	-0.0990971	0.0662557	-0.0888731	-0.0155925	0.564156	0.0680895	-0.0161324	0.037889	0.00440868	0.0794556	-0.0283883	-0.0149013
hs_pcb138_cadj_Log2	PCB 138	0.0558474	-0.0487886	-0.0621713	0.388007	0.0334245	-0.128187	0.0383829	0.0516732	0.0590729	0.0832526	0.00963035	-0.148276	-0.00318655	0.0149246	0.0892606	0.0631745	0.00817555	-0.0413186	-0.00317693	0.0219501	0.048163	0.00210361	-0.109583	0.04446	-0.0157247	-0.0667028	0.655625	0.247197	0.0286606	0.0309852	0.0332667	0.0340447	0.0409235	-0.00141675	0.0569219	0.0793537	-0.098503	0.0500746	-0.108682	-0.0400867	0.666664	0.123508	-0.0289183	0.0491709	0.0334114	0.0991548	-0.0416714	-0.00659664
hs_pcb153_cadj_Log2	PCB 153	0.0594538	-0.0447984	-0.0465518	0.427612	0.0345829	-0.122358	0.0524655	0.0556853	0.0662996	0.0752451	0.0156636	-0.135864	-0.0142159	0.013068	0.0904553	0.0588108	0.0207058	-0.0334936	0.0208437	0.0246878	0.0297143	0.00125526	-0.123803	0.0220114	-0.0242238	-0.0579184	0.66561	0.220175	0.038455	0.0408672	0.00685255	0.0499902	0.0382485	0.00186206	0.0614208	0.0623033	-0.0981654	0.0544412	-0.129391	-0.0327581	0.702136	0.0980713	-0.0178617	0.0524796	0.0279268	0.109332	-0.034834	0.000970075
hs_pcb170_cadj_Log2	PCB 170	0.0806987	-0.0326929	-0.0760094	0.472303	0.00666694	-0.120454	0.0534851	0.0433974	0.0716377	0.0829462	0.00824726	-0.122997	-0.0303253	-0.0143651	0.086082	0.0366051	0.011565	-0.0235	0.0226798	0.0351021	0.0145128	-0.0115914	-0.13856	0.069916	-0.00193698	-0.0268744	0.609374	0.228068	0.044519	0.0395354	-0.00538559	0.00700287	0.0300352	-6.67553e-06	0.0732492	0.0465391	-0.0798311	0.0431659	-0.123769	-0.0188541	0.599257	0.07054	0.00862298	0.0531391	0.0753981	0.09667	-0.0460221	0.000979275
hs_pcb180_cadj_Log2	PCB 180	0.0836451	-0.0426101	-0.0858246	0.468813	0.0148502	-0.133956	0.0567756	0.060644	0.0789045	0.102562	0.0206296	-0.125214	-0.0257977	0.0114332	0.0861587	0.0608676	0.00491216	-0.0248135	0.0231283	0.0388115	0.0310622	-0.0112405	-0.152142	0.063894	-0.012408	-0.042791	0.644922	0.226929	0.0668056	0.0664045	-0.00940857	0.028821	0.0397915	0.00588773	0.080345	0.0487367	-0.0826125	0.0602416	-0.137249	-0.0242471	0.653208	0.100392	0.00746571	0.0117612	0.0496718	0.105479	-0.0406199	0.00998422
hs_pet_cat_r2_None	Cat_home	0.00297511	0.0101511	-0.00846355	-0.0504642	-0.0303914	-0.0340531	-0.0486347	-0.0372499	-0.0631839	-0.00983682	-0.0517618	-0.0319173	0.0674769	-0.00147768	0.0286607	-0.0606481	0.0497802	-0.0207802	-0.0548558	0.0161814	0.00796004	0.0382695	0.111217	0.0206847	-0.0552376	0.0530937	-0.00559276	-0.00544199	0.0272519	0.0139291	0.0167271	0.0206603	0.0473372	-0.0369243	-0.0115773	0.0202915	-0.0889929	-0.0155877	0.116785	0.128327	0.013033	-0.019305	-0.0442348	0.0435918	0.0296871	0.0490174	0.00154641	0.0856865
hs_pet_dog_r2_None	Dog_home	-0.00978265	-0.0075206	0.0665257	-0.0484632	-0.0065203	-0.00654511	0.014711	0.0062853	-0.0548208	-0.0134161	-0.123419	-0.00972434	0.130035	-0.0490344	0.0326968	-0.0612058	-0.0378974	0.0524883	-0.0575096	-0.0140506	0.00493613	0.0832364	0.10858	0.00700366	-0.05068	0.0912695	-0.0291676	0.0157105	0.0111363	-0.0479247	-0.0145957	0.0569507	0.0846196	-0.0351089	-0.0102189	-0.023651	-0.0159722	-0.0453699	0.10943	0.169754	-0.0180524	-0.0371264	-0.0679414	-0.0116785	-0.0220058	-0.00459714	-0.0162914	0.110581
hs_pet_None	Other pets_home	0.0659038	0.000435407	0.0479709	0.00738261	-0.063135	-0.0466647	-0.0165138	-0.0744499	-0.0310636	-0.0548888	0.00288676	0.00950658	-0.0145887	0.00479371	0.0330948	-0.0956966	0.0283353	-0.00170012	-0.02076	-0.0186676	0.00642338	0.00281706	0.0370345	0.023865	-0.0797747	-0.000133462	-0.0431581	-0.0172007	0.0210475	0.0248309	-0.0144023	-0.0336997	0.00453366	0.00672133	0.0170147	0.0100651	-0.0349955	-0.025227	0.0102254	0.0123469	0.00295485	-0.0406556	-0.0225697	0.0131045	-0.0166555	0.0182738	-0.00170358	-0.113317
hs_pfhxs_c_Log2	PFHXS	0.0852351	-0.0150125	-5.90498e-05	0.149255	-0.0841281	-0.0674425	0.0748767	-0.0351144	0.00270721	-0.0176104	-0.0593664	-0.023842	-0.00739129	-0.00830698	0.00616295	0.021871	-0.0177664	-0.0110132	-0.0786261	-0.129447	0.0246383	-0.013217	-0.0412642	0.0214796	-0.0503396	-0.0241592	0.204253	0.105473	-0.0106006	0.0631441	0.0102965	-0.00856025	-0.0193112	0.0688191	0.00535103	0.00729268	-0.0494689	0.0038384	-0.0340679	-0.0192932	0.217121	0.116903	-0.0558779	0.116882	0.0133224	0.0872239	-0.0280875	-0.0145017
hs_pfna_c_Log2	PFNA	0.0503867	-0.0132051	-0.0294164	0.067263	-0.0263454	-0.101937	0.0276298	0.00819787	0.0201243	0.137083	-0.00581467	-0.0719636	0.0280408	0.063341	-0.00446871	0.0436177	0.0300279	0.00368475	0.0326059	0.0259364	0.00221418	-0.00986121	-0.0922243	0.0274941	-0.0369672	-0.0500198	0.207704	0.106156	-0.0124152	0.0227754	0.00879109	0.00808638	-0.0457699	0.0351034	0.0293782	0.0132976	-0.0628473	0.021941	-0.052792	-0.0310352	0.210036	0.212537	-0.0600419	0.0784917	-0.0995521	0.0423975	-0.0313226	-0.00703179
hs_pfoa_c_Log2	PFOA	0.0475855	-0.0200442	-0.043515	0.198433	-0.0435594	-0.0805029	0.0369512	0.0273638	0.039629	-0.0167237	0.0294933	-0.0428027	0.00129062	0.0898108	0.0334455	0.0575934	0.0126127	-0.0080629	0.0292279	-0.0279175	0.00787763	0.0336691	-0.0660432	0.0584961	-0.0297558	-0.0564182	0.189774	0.0405192	-0.00919691	0.0216787	0.00147251	0.052951	-0.0511465	0.0723542	0.00315512	0.0200609	-0.0622145	0.0442245	-0.0729623	-0.0406256	0.219345	0.0284197	-0.0487862	0.015377	-0.0764619	0.0398019	-0.0104619	-0.0127128
hs_pfos_c_Log2	PFOS	0.0237849	-0.0413783	-0.0120123	0.0875971	-0.0324366	-0.0930396	0.0520864	0.0147144	0.00404045	0.167455	-0.0227672	-0.0229942	-0.0180361	0.00230209	-0.0213702	0.0525766	-0.054234	0.0121354	-0.0221297	-0.0802824	0.0225645	-0.0399071	-0.0966732	0.0739151	0.000693177	-0.0426811	0.231281	0.138336	0.0303705	0.0503073	0.00714104	0.0497061	-0.0378429	0.0457685	0.0403455	-0.00329135	-0.062364	0.0399266	-0.0834197	-0.010868	0.249994	0.27086	-0.0414177	0.0397307	-0.0238202	0.0827898	-0.0329871	-0.00149117
hs_pfunda_c_Log2	PFUNDA	0.0260055	-0.0596859	-0.0022853	0.0513737	-0.0409431	-0.0882094	0.0667457	0.0216284	0.0206879	0.255349	-0.028315	-0.0451072	-0.0271067	-0.0217811	-0.00682074	0.0310482	-0.0467357	0.0257359	-0.0118989	-0.0676457	-0.000875013	-0.0146259	-0.089652	0.0556925	0.0204502	-0.082183	0.156923	0.0994063	0.0190214	0.0196598	0.0272519	0.0415886	-0.0128317	-0.00088078	0.0144088	-0.0551185	-0.0460322	0.0244313	-0.0454581	-0.0100357	0.193076	0.428297	-0.0614272	0.0128964	-0.037834	0.0940456	-0.00571449	0.0221182
hs_pm10_yr_hs_h_None	PM10	-0.028235	0.119467	0.0395868	-0.0152873	0.0806937	0.121718	-0.00705268	0.095993	0.103596	0.0447129	0.0517295	-0.0144328	-0.0323558	-0.0657366	-0.00957115	0.218158	0.00275377	-0.0193288	0.0261812	-0.0257448	0.0739621	-0.0380911	0.046034	0.0174265	0.0582468	0.0147236	0.0185377	0.0397151	0.0429366	0.0100265	0.041977	0.189178	-0.0166626	-0.00537933	0.0154216	-0.0332977	-0.030614	0.246891	0.00565873	-0.124854	-0.00315934	0.023247	-0.00802168	0.197097	0.079848	-0.00713965	-0.134849	0.0496294
hs_pm25_yr_hs_h_None	PM2.5	-0.0725868	0.221017	0.0578649	0.02575	0.0693586	0.162346	-0.0081106	0.102232	0.281072	0.0639191	0.0555782	-0.0265536	-0.0269451	-0.0480589	0.00118974	0.479881	0.0111816	-0.0186903	0.0205226	0.0229055	0.331873	-0.0232581	0.0456565	0.00876725	0.0752384	0.0202927	0.0307903	0.0242301	0.0279401	-0.0149025	0.0214438	0.31875	-0.0210477	0.0119826	0.00870643	-0.0224052	-0.00303809	0.447995	0.0157653	-0.257809	0.00138931	0.0299787	-0.0370399	0.162329	0.0326186	0.0233896	-0.0553927	0.0935538
hs_pm25abs_yr_hs_h_Log	PMabs out	-0.0381476	0.134505	0.017707	0.0743016	0.0711432	0.062795	-0.00555175	0.132193	0.193722	0.0558579	0.071129	0.0179252	-0.0568715	-0.00122663	-0.0384338	0.301683	0.0227469	0.00330455	-0.0041144	0.0236762	0.18002	-0.0450512	0.0122169	-0.00351455	-0.00113261	0.00887835	0.0405902	0.0961733	0.0575037	0.0186956	-0.00212697	0.317028	-0.0057504	0.0276152	0.0554423	-0.0188928	0.0305124	0.321265	0.00892775	-0.194548	0.0396605	0.0485006	-0.00205329	0.057156	0.0494992	-0.00868604	-0.131219	0.123095
hs_popdens_h_Sqrt	Population	-0.131205	0.168194	-0.0364163	0.0192642	0.126519	0.173874	-0.0219075	0.0920933	0.283188	0.0464603	0.0655573	-0.0189042	0.0104618	0.0135268	0.0139707	0.481955	-0.0108195	-0.0138247	0.0193583	0.0400104	0.390713	0.00216948	0.0299549	-0.0782479	0.048476	-0.00721721	0.0309308	0.0321316	0.0353301	-0.00586743	0.0156224	0.26807	-0.00740651	0.0298915	0.0160578	-0.0257278	0.0582061	0.489909	0.0067777	-0.2137	0.0119087	-0.00286528	0.00355016	0.000800423	-0.0251191	-0.00652225	0.0805588	0.0908712
hs_proc_meat_Ter	Processed meat	0.0291751	0.0901617	0.0553541	-0.0423385	-0.0835124	0.0257826	0.0210394	-0.0439271	0.0393252	-0.030836	0.0595658	0.0445983	0.0290507	0.0475115	0.00252761	-0.0506803	0.0651716	0.0306399	-0.112499	-0.0519732	-0.0435724	-0.00974093	0.039996	0.0321413	-0.0480706	0.0920627	-0.0279248	-0.0281643	0.0251662	0.0561873	0.00928168	-0.00773061	0.0359591	-0.00918975	0.0390418	-0.036204	0.0390036	-0.0278386	-0.0115586	0.00928589	-0.0122185	-0.0662555	-0.0118454	-0.0173132	-0.00942722	0.0134731	-0.0266968	-0.0194329
hs_prpa_cadj_Log2	PRPA	0.0230256	-0.0053566	-0.0139108	0.0332508	0.00647945	0.0436919	0.0404883	0.0209431	0.0446682	0.0249727	-0.0170094	0.004984	0.000906569	0.189041	0.0010367	-0.0385912	0.257551	0.0100473	0.0573882	-0.0183077	0.0261178	0.0578575	-0.0189847	0.0265266	0.0159305	-0.0515267	0.00364689	-0.0252387	0.0719537	0.0337597	-0.0311669	-0.000907828	0.014889	0.0740113	0.0528726	0.306047	0.00107656	-0.00367645	-0.0030294	0.0155287	-0.0311545	-0.0348913	-0.024687	-0.147621	0.0107487	-0.0297979	0.0348505	-0.0295039
hs_readymade_Ter	Ready made food	0.0431468	0.0468333	-0.000326794	-0.0207329	-0.0339103	0.00127086	-0.0113863	-0.0375466	0.00174292	-0.042289	0.0741845	0.118057	-0.0225004	0.0477764	0.0227053	-0.0364383	0.0473935	0.154139	-0.00418449	0.0094691	-0.000541274	-0.00608576	0.0445549	-0.0145392	-0.0337433	0.0495289	-0.080477	-0.0619459	-0.030043	-0.0301874	-0.0410632	0.0284524	0.0553074	-0.0131664	0.0159067	0.0494528	0.209997	-0.015868	0.0528625	-0.0236166	-0.0188077	-0.0720422	-0.0582268	0.014041	-0.00974612	-0.110925	-0.04435	0.0447902
hs_sd_wk_None	Sedentary	-0.0581328	0.0353777	0.0135633	-0.0743231	0.0384288	0.0571018	-0.037719	0.0315702	0.0821381	-0.0191676	0.0592977	0.0633284	0.00568492	-0.0176793	-0.0147761	0.00360843	-0.0297629	0.0639387	-0.0729924	0.0301419	0.0645308	-0.036997	0.0573747	-0.0344908	0.0310769	0.0584781	-0.13492	-0.0388491	0.00402088	0.00764979	-0.071144	0.00925978	0.0677483	0.00435751	0.0117334	-0.00722931	0.0731185	0.0800111	0.0590563	-0.0225256	-0.145896	-0.0843454	0.0047508	0.0695629	0.00747577	-0.0233039	0.00148766	-0.0156177
hs_se_c_Log2	Se	-0.0101712	-0.0224236	0.0201454	0.0107607	-0.00804537	-0.0107255	0.031032	-0.0289266	-0.0604777	0.236244	-0.043903	-0.0314931	-0.00347295	0.0010874	-0.0248901	0.0109856	-0.0159118	-0.0239169	-0.0165466	0.0341999	0.0090903	-0.0251783	-0.0893126	0.18013	0.0826645	-0.0324437	0.0583249	0.00371295	0.0149698	-0.00625413	-0.0163061	0.00745173	-0.00565763	0.0448809	-0.00322349	0.00412284	-0.0573478	-0.00768155	-0.0247552	0.0188801	0.0252145	0.327703	0.0181258	0.0221026	0.140793	0.07867	-0.0292743	-0.0220399
hs_smk_parents_None	Smoking_parents	-0.131632	0.367565	0.311179	-0.111127	0.0592391	0.353965	-0.0962479	-0.0372628	0.00980206	-0.0172107	0.0333298	0.069787	0.132687	0.00347598	-0.00384955	0.00907341	0.0456442	0.0281425	0.0186067	0.0129635	0.0198126	0.0475322	0.4982	-0.00137265	0.0216766	-0.016434	-0.0847574	0.00151524	-0.0183372	-0.0572858	-0.0427114	0.0608369	0.0098247	-0.0228632	-0.0300769	0.0307106	0.0163678	0.0514516	0.380733	-0.0887377	-0.0863044	-0.0517058	-0.0587573	-0.0112002	0.0097086	-0.0380026	0.0294405	-0.0274814
hs_tl_cdich_None	Tl	0.00167244	-0.0197805	0.0202572	0.00584908	0.0398967	-0.0326538	0.0315178	0.000379817	0.0431005	0.031208	-0.0103871	-0.0507729	-0.0929545	0.174486	-0.0133651	0.0688267	0.187105	-0.0270831	0.0871932	-0.0574669	-0.00987447	-0.0340528	0.00607866	-0.0177707	-0.0296867	-0.0165731	0.0337778	-0.00831338	0.133435	0.138873	-0.00810288	0.0129924	0.070018	-0.013477	0.112535	0.0455588	-0.010605	0.0261506	0.000287664	-0.0118795	0.0555245	0.00753885	-0.000406177	-0.157764	0.0946573	-0.021687	-0.0492289	0.0850554
hs_tm_mt_hs_h_None	T	-0.0309748	-0.138673	-0.148411	-0.0161867	0.0427461	-0.0703485	-0.0329658	-5.05393e-05	0.0551131	-0.0761773	0.0373041	0.0579532	-0.0221455	0.369644	-0.0216781	0.022814	0.293797	0.0301927	0.142961	-0.0562935	0.0228425	0.0164941	-0.0455541	-0.0622567	-0.188219	-0.00210702	-0.0231438	-0.00652924	0.0798494	0.00786603	-0.0088994	-0.0136652	0.0542988	0.151782	0.106924	0.126472	0.037005	-0.0057591	-0.0138869	-0.0190103	0.0290438	-0.0363973	0.0262578	-0.500975	-0.231422	0.0201706	0.0198165	0.000300137
hs_total_bread_Ter	Bread	-0.0478594	0.0124834	-0.00148149	0.0286148	0.0306131	0.0531769	0.0105719	0.03939	0.0608023	0.0013951	0.0658314	0.0345989	0.046877	-0.0314267	0.0366299	0.0579127	2.28494e-05	0.0168086	-0.00719487	-0.0297116	0.0310483	0.0535947	0.0128662	-0.0507913	0.0228568	0.085479	-0.00788898	0.0118547	-0.0487972	-0.00218643	-0.0112543	0.0396198	0.00828942	-0.0305262	0.00806261	-0.00668958	-0.0225663	0.0470135	0.0117304	-0.0251009	0.0304675	0.00346867	0.0672215	0.0113757	-0.0352889	0.101991	0.000668429	0.0558573
hs_total_cereal_Ter	Cereals	-0.0552698	0.00133764	0.0198135	0.0235962	0.0431562	0.0531132	0.0056034	0.0297858	0.0636147	-0.0195371	0.103047	-0.000748356	-0.0673169	-0.0295817	0.339762	0.0285452	-0.00915338	-0.0466473	-0.0147571	-0.0168755	0.00438452	0.0382764	0.00902402	-0.0663308	-0.0107631	0.157774	-0.0156762	0.0390231	-0.0336953	0.00685855	-0.0133807	0.0374587	0.00127289	-0.0231167	-0.00125892	0.00196231	-0.0151301	0.0320179	0.0112689	-0.0247752	0.00778118	-0.00696319	0.11002	-0.0119225	-0.0232529	0.122243	-0.00202201	0.0628173
hs_total_fish_Ter	Fish	0.0229237	-0.0263128	-0.0174467	-0.0249444	-0.0465131	-0.00380697	-0.0133774	-0.0327962	-0.0133925	0.200548	-0.0169385	-0.00523804	-0.0651403	-0.0077514	-0.00232478	0.0137398	0.0188661	0.00188988	-0.0259458	-0.0462014	0.0215232	-0.0294283	-0.0407141	0.055884	-0.0164602	0.0300294	0.0433039	0.0343073	-0.00213342	0.0525415	0.0956292	-0.00386273	-0.0175751	0.0169762	0.00869638	0.0132659	-0.00226942	0.0293166	-0.0544404	0.0258618	0.0620843	0.349778	-0.0308005	0.0149644	-0.0067108	0.303194	0.0110962	-0.0214715
hs_total_fruits_Ter	Fruits	0.0708264	-0.0422279	-0.00271992	0.0527948	-0.0143215	-0.0341512	0.0284291	0.025119	0.0206078	0.0682767	0.0535784	-0.0287544	-0.0442066	-0.0452622	0.0863279	0.0503943	0.0220326	-0.042066	-0.0147594	-0.0558832	0.0548547	-0.0304822	-0.107512	0.10498	0.013198	0.0740831	0.050802	0.0311736	0.119984	0.12603	0.0166127	-0.00268227	0.0257558	0.0531369	0.0557783	0.000127517	-0.0717447	0.04319	-0.115977	-0.0233372	0.0616847	0.0654475	0.0140414	-0.032271	-0.00761529	0.446892	0.0257495	0.0097565
hs_total_lipids_Ter	Diet fat	-0.115883	0.02325	0.010946	0.00404643	0.0629109	0.0577416	-0.0151356	0.00114691	0.101346	0.0223501	0.112952	0.00903878	0.107607	-0.0378618	-0.0056974	0.0190015	-0.020076	0.0415063	0.00771027	0.00404853	0.0203576	0.0473802	0.0480277	-0.029627	-0.000323909	0.0286125	0.00324505	0.0238673	-0.074731	-0.0530064	-0.0299206	0.0219085	-0.0466357	-0.0215802	0.00479808	-0.0203906	0.0291187	0.0520037	0.0310465	-0.144294	0.0632078	-0.0285299	0.0713751	0.0168302	-0.00629909	0.033952	-0.00385375	-0.0348543
hs_total_meat_Ter	Meat	-0.0119647	0.0518272	0.0160172	-0.025255	-0.0615209	0.0222067	0.0148273	-0.0574091	0.0187798	-0.0216108	0.114018	0.0728276	0.0748748	0.0332876	0.028434	-0.0680226	0.0365981	0.0458306	-0.094368	-0.0749286	-0.0579344	0.0173017	0.0652982	0.0580313	-0.0358214	0.0802755	-0.0167566	-0.0174836	0.0306605	0.0481539	0.00317202	0.00939905	0.0389243	0.0255044	0.0496486	0.00587277	0.0848733	-0.0144494	0.043938	0.00992633	-0.0194828	-0.0707135	0.0155717	-0.0302073	0.0204942	0.00111435	-0.0433303	-0.0111536
hs_total_potatoes_Ter	Potatoes	0.033883	0.00457651	0.00757052	-0.00744588	-0.025561	0.0186243	0.00450138	-0.00174015	-0.00407227	0.0186523	0.103541	0.115147	-0.00729148	0.0263546	0.00796577	-0.0473298	-0.011257	0.0578839	0.0228362	0.00137074	-0.0192368	0.00865324	0.0438652	-0.0156396	0.0186886	0.0586116	-0.0164354	-0.0177111	-0.0430163	0.004677	0.0200277	0.00861009	0.00704012	-0.0189231	0.00314826	-0.0107103	0.0389669	-0.0207314	0.0105559	-0.00647314	-0.0117916	-0.0176495	0.0463484	0.0460239	0.00336554	0.053073	-0.0372092	0.0360395
hs_total_sweets_Ter	Sweets	-0.0233705	0.0249055	0.00470891	0.053114	0.043348	0.0188207	0.0045896	-0.0197295	0.00524499	-0.019692	0.209751	0.128318	0.00282759	0.0249668	0.0426028	0.0496593	0.002691	0.079923	-0.00597055	0.0173221	0.00597501	-0.00674124	0.0403428	0.0131875	-0.0145147	0.101637	-0.00606674	-0.028155	0.00645533	-0.0174957	-0.0525452	-0.0118817	-0.0229705	-0.0394613	-0.0167353	0.0315593	0.115045	0.0722546	0.0152043	-0.105968	0.0320729	-0.0266989	0.0725451	0.0380418	-0.0095811	-0.0442473	-0.0359365	0.0605129
hs_total_veg_Ter	Vegetables	0.00268072	-0.011396	-0.0152094	0.0634585	-0.0508466	-0.0515099	0.0257357	0.0116024	0.0312801	0.0808696	0.0710044	-0.0331852	0.0581112	0.023464	0.0541096	-0.0161378	-0.0365695	-0.0229433	-0.0312124	-0.0946388	-0.0183834	0.0185467	-0.0274825	0.0383732	0.0134547	0.0366756	0.0702731	0.0414874	0.0237359	0.0306447	0.0450004	-0.0262146	-0.0165528	0.0171166	0.0290368	-0.022917	-0.0976192	-0.00581809	-0.0521772	0.00731869	0.0543029	0.0707408	0.0160712	-0.0411256	-0.00763701	0.465138	0.0032431	-0.0299715
hs_total_yog_Ter	Yogurt	0.000412791	-0.0143571	0.00408753	-0.00807076	-0.0339385	0.0185922	0.00966256	0.0135327	0.015123	-0.0400025	0.0723652	-0.0231209	0.0130287	-0.00095065	0.0603989	0.0159412	0.00173388	-0.0152337	-0.00192586	0.00811658	-0.0118142	0.0360022	-0.00951063	-0.00171347	0.0284385	0.405063	0.00866358	0.00690044	0.0235852	-0.0173216	0.0165494	0.026492	0.0281262	0.0705898	-0.00800759	0.0593986	-0.0349395	0.00938274	-0.0494158	0.00965375	0.0229064	-0.0514039	0.00389032	-0.0209083	-0.0204571	0.243489	-0.0388931	0.0163128
hs_trafload_h_pow1over3	Traffic load	-0.00108113	0.170067	0.0398117	0.0176785	0.0344453	0.103758	0.0161856	0.0988956	0.263284	0.0449368	-0.039628	-0.0765251	0.0274857	0.0792211	0.00066654	0.29766	0.0599668	0.011526	-0.0114041	0.0194511	0.263923	-0.0140665	0.0199149	0.0206407	0.0183766	0.0191857	0.0336234	0.0239482	0.0103231	0.000894966	0.0138772	0.648908	-0.013035	0.0425394	0.0339743	0.0175344	-0.000311789	0.357755	0.0190374	-0.157585	0.041683	-0.00810347	-0.0725736	0.0207733	-0.0736905	0.00189275	-0.020548	0.164451
hs_trafmajorload_h_Dic0	Traffic load - major	0.0720445	0.131802	0.028039	0.0261882	0.0325679	0.109982	0.0256428	0.10358	0.160284	0.0270026	-0.0416721	-0.0225237	-0.231234	-0.00678541	-0.0110497	0.178225	0.0348163	-0.0165451	0.0231287	-0.0194046	0.126484	-0.0960818	-0.0504844	0.00275341	0.000818566	0.0362807	0.0327131	0.0250484	0.0163353	0.010816	0.0171453	0.382202	-0.0593147	0.0327299	0.0400222	0.019604	0.00616065	0.198961	-0.0784408	-0.0462952	0.0109717	-0.0213328	-0.0338303	0.0546798	-0.0114051	-0.0399534	-0.0934524	0.16718
hs_trafnear_h_pow1over3	Traffic near	0.0263865	0.05262	-0.0127621	0.0373003	0.0673619	0.00728035	0.0216636	0.0529223	0.124898	0.0618421	0.00957632	0.00125123	0.0111407	0.026581	0.0162298	0.174791	-0.016145	0.00568925	-0.0202465	0.0282423	0.0691984	-0.0574803	-0.0954056	0.0145024	0.0111767	-0.0222571	-0.0071026	-0.0018332	0.0424528	0.0401507	-0.0220405	-0.0456278	0.00793192	0.0521298	0.0410811	-0.0134841	0.0927594	0.140416	-0.0145548	-0.101979	-0.0497667	0.0556318	0.00276844	-0.0207122	-0.00168107	0.00127361	-0.0105472	0.0644388
hs_trcs_cadj_Log2	TRCS	-0.0133775	-0.0106725	-0.011929	-0.0545722	0.0276664	-0.0199689	0.0417617	-0.0104191	0.0540769	-0.0342293	0.00271666	-0.0194045	0.000568128	0.138957	-0.0196191	0.0322208	0.183599	-0.0188525	0.024632	0.00936459	0.0487022	0.0163266	-0.00305761	-0.00938419	-0.0117228	-0.0295245	0.00615257	0.0413999	0.117223	0.0874809	0.015243	0.0376438	0.0679655	0.102334	0.0685078	0.146276	0.0608179	0.0129272	-0.0195927	-0.0215779	-0.0199556	-0.0333342	0.00279717	-0.131538	0.0165427	0.016658	-0.0328127	0.00913552
hs_uvdvf_mt_hs_h_None	UV	-0.014157	-0.123172	-0.13715	-0.024697	0.0403141	-0.0583116	-0.0343785	-0.0110495	0.063297	-0.0768193	0.0356932	0.0291144	-0.0553713	0.431011	0.0129253	0.0295952	0.338063	0.0247944	0.16573	-0.0733771	0.0225695	0.0211527	-0.020136	-0.0387928	-0.143981	-0.00641299	-0.025999	-0.0298535	0.132755	0.0352486	-0.0077521	0.00161842	0.0807443	0.162777	0.114436	0.195734	0.0255793	0.0191035	0.0121454	0.00511931	0.0180532	-0.0250077	0.0230267	-0.698649	-0.183666	0.0187709	0.0199234	0.0312854
hs_walkability_mean_h_None	Walkability	-0.122031	0.129941	-0.0613407	-0.0177123	0.133614	0.114795	-0.0730917	0.145516	0.334608	0.0194627	0.0343505	-0.0401292	0.0415237	0.0276672	-0.00728592	0.479871	-0.0398799	-0.0110844	0.0749436	0.0385541	0.523258	0.000433916	0.0239178	-0.068587	0.0177392	-0.0162102	0.0266527	0.00242763	-0.00893383	0.00761456	-0.0116274	0.249835	-0.0126139	0.034459	-0.00468229	-0.0096271	0.0240645	0.649283	0.0296768	-0.150101	0.0515211	0.0161921	-0.00775236	0.000219145	-0.039724	0.0221749	0.359696	0.0928469
hs_zn_c_Log2	Zn	-0.0275377	-0.0303829	0.0336476	0.0126392	-0.0216967	0.0216128	0.0140114	0.031262	-3.80826e-05	0.00315371	-0.035494	-0.0116186	0.0123827	-0.0283171	-0.0301594	-0.00765311	0.0133039	-0.062261	0.0625933	0.00340384	-0.016715	0.00150737	0.0376566	0.117209	0.0884614	-0.0343425	-0.0491822	-0.024946	1.57079e-05	-0.0475617	0.0184267	-0.031419	-0.0590311	-0.0590726	-0.0484702	0.0237065	-0.00249968	-0.0146672	0.0421934	0.0332242	0.00620394	0.010791	-0.0204503	-0.0130877	0.314878	-0.0179327	-0.0111599	-0.0297198
PSS_4_Score_None	Mat. Stress	-0.140767	0.0372349	0.200442	-0.0515633	0.0794889	0.113547	0.0374169	0.0181234	0.0391995	0.00712562	0.0465963	0.0711276	0.00843675	-0.0171151	-0.0471739	-0.0216146	0.00792415	0.0439592	-0.0514414	-0.0552163	0.00873767	-0.0388516	0.142374	-0.0437513	0.0285881	-0.0198908	-0.0483037	-0.0325943	-0.0333885	-0.0440953	-0.0744988	0.0349289	0.00518683	-0.0278859	-0.00375932	-0.00937133	0.0747752	0.00405086	0.0802817	-0.0466303	-0.0758809	-0.0268032	-0.0373876	0.0194654	0.00489471	-0.0931627	0.0128771	-0.0140103
[truncated: 68 more columns]

## Sheet: TS1D
Table S1D. List of exposures measured in the pregnancy and the childhood exposomes in HELIX, and their correlation adjusted by cohort
Correlations between exposures were estimated as follows: for continuous vs continuous variables – Pearson’s correlation; for continuous vs categorical variables – r2 of a lineal model; for categorical vs categorical variables – Cramér's V test.
Pregnancy exposome			Childhood exposome
Group	Subgroup	Label	Group	Subgroup	Label	Correlation
Air Pollution	NO2	NO2 (preg)	Air Pollution	NO2	NO2 (year)	0.641
Air Pollution	PM10	PM10 (preg)	Air Pollution	PM10	PM10 (year)	0.827
Air Pollution	PM2.5	PM2.5 (preg)	Air Pollution	PM2.5	PM2.5 (year)	0.644
Air Pollution	PMAbsorbance	PMabsorbance (preg)	Air Pollution	PMAbsorbance	PMabsorbance (year)	0.656
Built Environment	Access	Accessibility (bus lines 300m)	Built Environment	Access	Accessibility (bus lines 300m)	0.463
Built Environment	Access	Accessibility (bus stops 300m)	Built Environment	Access	Accessibility (bus stops 300m)	0.733
Built Environment	Built density	Built density (300m)	Built Environment	Built density	Built density (300m)	0.721
Built Environment	Facility	Facility density (300m)	Built Environment	Facility	Facility density (300m)	0.542
Built Environment	Land use	Land use (300m)	Built Environment	Land use	Land use (300m)	0.46
Built Environment	Population	Population density	Built Environment	Population	Population density	0.691
Built Environment	Connectivity	Connectivity (300m)	Built Environment	Connectivity	Connectivity density (300 m)	0.668
Built Environment	Walkability	Walkability	Built Environment	Walkability	Walkability index	0.419
Meteorological	Humidity	Humidity (t1)	Meteorological	Humidity	Humidity (month)	0.073
Meteorological	Temperature	Temperature (t1)	Meteorological	Temperature	Temperature (month)	0.343
-	-	-	Meteorological	UV	UV - Vit.D (month)	-
Natural Spaces	Blue	Blue spaces (300 m)	Natural Spaces	Blue	Blue spaces (300 m)	0.449
Natural Spaces	Green	Green spaces (300 m)	Natural Spaces	Green	Green spaces (300 m)	0.525
Natural Spaces	NDVI	NDVI (100 m)	Natural Spaces	NDVI	NDVI (100 m)	0.711
Noise	Noise	Traffic noise (24h)	Noise	Noise	Traffic noise (24h)	0.401
-	-	-	Noise	Noise	Traffic noise (night)	-
Traffic	Traffic	Inverse distance to nearest road	Traffic	Traffic	Inverse distance to nearest road	0.313
Traffic	Traffic	Road traffic load (100 m)	Traffic	Traffic	Road traffic load (100 m)	0.503
Traffic	Traffic	Traffic density on nearest road	Traffic	Traffic	Traffic density on nearest road (home)	0.438
-	-	-	Traffic	Traffic	Traffic load of major roads (100 m)	-
Essential minerals	Co	Cobalt	Essential minerals	Co	Cobalt	0.088
Essential minerals	Cu	Copper	Essential minerals	Cu	Copper	0.153
Essential minerals	K	K	Essential minerals	K	K	-0.197
Essential minerals	Mg	Mg	Essential minerals	Mg	Mg	0.03
Essential minerals	Mn	Manganese	Essential minerals	Mn	Manganese	0.193
Essential minerals	Mo	Molybdenum	Essential minerals	Mo	Molybdenum	0.01
Essential minerals	Na	Na	Essential minerals	Na	Na	-0.01
Essential minerals	Se	Se	Essential minerals	Se	Se	0.232
Essential minerals	Zn	Zn	Essential minerals	Zn	Zn	0.103
-	-	-	Indoor air	BTEX	Indoor benzene	-
-	-	-	Indoor air	BTEX	Indoor BTEX	-
-	-	-	Indoor air	NO2	Indoor NO2	-
-	-	-	Indoor air	PM	Indoor PM2.5	-
-	-	-	Indoor air	PM	Indoor PMabsorbance	-
Lifestyle	Diet	Cereals intake	Lifestyle	Diet	Cereals intake	0.178
Lifestyle	Diet	Fastfood intake	Lifestyle	Diet	Fastfood intake	0.063
Lifestyle	Diet	Fish and seafood intake	Lifestyle	Diet	Fish and seafood intake	0.249
Lifestyle	Diet	Fruits intake	Lifestyle	Diet	Fruits intake	0.096
Lifestyle	Diet	Meat intake	Lifestyle	Diet	Meat intake	0.099
Lifestyle	Diet	Vegetables intake	Lifestyle	Diet	Vegetables intake	-0.042
Lifestyle	Diet	Dairy intake	Lifestyle	Diet	Dairy products intake	0.077
Lifestyle	Physical activity	Moderate physical activity (t3)	Lifestyle	Physical activity	Moderate and vigorous PA	0.024
-	-	-	Lifestyle	Diet	Bakery products intake	-
-	-	-	Lifestyle	Diet	Bread intake	-
-	-	-	Lifestyle	Diet	Breakfast cereals intake	-
-	-	-	Lifestyle	Diet	Breastfeeding duration (days)	-
-	-	-	Lifestyle	Diet	Caffeinated drinks	-
-	-	-	Lifestyle	Allergens	Cat at home	-
-	-	-	Lifestyle	Allergens	Dog at home	-
-	-	-	Lifestyle	Diet	KIDMED score	-
-	-	-	Lifestyle	Diet	Organic food intake	-
-	-	-	Lifestyle	Allergens	Other pets at home	-
-	-	-	Lifestyle	Diet	Potatoes intake	-
-	-	-	Lifestyle	Diet	Processed meat intake	-
-	-	-	Lifestyle	Diet	Ready made food intake	-
-	-	-	Lifestyle	Physical activity	Sedentary behaviour	-
-	-	-	Lifestyle	Sleep	Sleep duration	-
-	-	-	Lifestyle	Diet	Soda intake	-
-	-	-	Lifestyle	Diet	Sweets intake	-
-	-	-	Lifestyle	Diet	Total fat intake	-
-	-	-	Lifestyle	Diet	Yogurt intake	-
Metals	As	Arsenic	Metals	As	Arsenic	0.206
Metals	Cd	Cadmium	Metals	Cd	Cadmium	-0.053
Metals	Cs	Cesium	Metals	Cs	Cesium	0.462
Metals	Hg	Mercury	Metals	Hg	Mercury	0.467
Metals	Pb	Lead	Metals	Pb	Lead	0.216
Metals	Tl	Thallium	Metals	Tl	Thallium	-0.006
OCs	DDE	DDE	OCs	DDE	DDE	0.632
OCs	DDT	DDT	OCs	DDT	DDT	0.345
OCs	HCB	HCB	OCs	HCB	HCB	0.016
OCs	PCBs	PCB 118	OCs	PCBs	PCB 118	0.258
OCs	PCBs	PCB 138	OCs	PCBs	PCB 138	0.344
OCs	PCBs	PCB 153	OCs	PCBs	PCB 153	0.314
OCs	PCBs	PCB 170	OCs	PCBs	PCB 170	0.283
OCs	PCBs	PCB 180	OCs	PCBs	PCB 180	0.38
OP Pesticides	DEP	DEP	OP Pesticides	DEP	DEP	0.016
OP Pesticides	DETP	DETP	OP Pesticides	DETP	DETP	0.022
OP Pesticides	DMP	DMP	OP Pesticides	DMP	DMP	0.079
OP Pesticides	DMTP	DMTP	OP Pesticides	DMTP	DMTP	0.025
-	-	-	OP Pesticides	DMDTP	DMDTP	-
PBDEs	PBDE153	PBDE 153	PBDEs	PBDE153	PBDE 153	0.085
PBDEs	PBDE47	PBDE 47	PBDEs	PBDE47	PBDE 47	-0.029
PFASs	PFHXS	PFHXS	PFASs	PFHXS	PFHXS	0.486
PFASs	PFNA	PFNA	PFASs	PFNA	PFNA	0.152
PFASs	PFOA	PFOA	PFASs	PFOA	PFOA	0.199
PFASs	PFOS	PFOS	PFASs	PFOS	PFOS	0.457
PFASs	PFUNDA	PFUNDA	PFASs	PFUNDA	PFUNDA	0.222
Phenols	BPA	BPA	Phenols	BPA	BPA	0.058
Phenols	BUPA	BUPA	Phenols	BUPA	BUPA	0.029
Phenols	ETPA	ETPA	Phenols	ETPA	ETPA	0.068
Phenols	MEPA	MEPA	Phenols	MEPA	MEPA	0.045
Phenols	OXBE	OXBE	Phenols	OXBE	OXBE	0.19
Phenols	PRPA	PRPA	Phenols	PRPA	PRPA	0.031
Phenols	TRCS	TRCS	Phenols	TRCS	TRCS	0.09
Phthalates	MBZP	MBzP	Phthalates	MBZP	MBzP	0.157
Phthalates	MECPP	MECPP	Phthalates	MECPP	MECPP	-0.032
Phthalates	MEHHP	MEHHP	Phthalates	MEHHP	MEHHP	-0.037
Phthalates	MEHP	MEHP	Phthalates	MEHP	MEHP	-0.033
Phthalates	MEOHP	MEOHP	Phthalates	MEOHP	MEOHP	-0.06
Phthalates	MEP	MEP	Phthalates	MEP	MEP	0.112
Phthalates	MIBP	MiBP	Phthalates	MIBP	MiBP	0.105
Phthalates	MNBP	MnBP	Phthalates	MNBP	MnBP	0.065
Phthalates	OHMiNP	OH-MiNP	Phthalates	OHMiNP	OH-MiNP	0.031
Phthalates	OXOMINP	oxo-MiNP	Phthalates	OXOMINP	oxo-MiNP	0.024
-	-	-	Social and economic capital	Social capital	Contact with family and friends	-
-	-	-	Social and economic capital	Economic capital	Family affluence score	-
-	-	-	Social and economic capital	Social capital	House crowding	-
-	-	-	Social and economic capital	Maternal stress	Maternal stress	-
-	-	-	Social and economic capital	Social capital	Social participation	-
Tobacco Smoke	Cotinine	Cotinine	Tobacco Smoke	Cotinine	Cotinine	0.41
Tobacco Smoke	Tobacco Smoke	Maternal smoking (active and ETS)	Tobacco Smoke	Tobacco Smoke	Parental smoking	0.36
-	-	-	Tobacco Smoke	Tobacco Smoke	ETS	-
Built Environment	Facility	Facility richness (300m)	-	-	-	-
Meteorological	Pressure	Pressure (t1)	-	-	-	-
Water DBPs	Water DBPs	Water Brominated THMs	-	-	-	-
Water DBPs	Water DBPs	Water Chloroform	-	-	-	-
Water DBPs	Water DBPs	Water THMs	-	-	-	-
Lifestyle	Physical activity	Vigorous physical activity (t3)	-	-	-	-
Lifestyle	Diet	Legumes intake	-	-	-	-
Lifestyle	Folic acid consumption	Folic acid supplementation	-	-	-	-
Lifestyle	Prenatal Alcohol	Alcohol intake	-	-	-	-

## Sheet: TS1E
Table S1E. Omics data in HELIX children
Molecular layer	Biological matrix	Omics platform	N features initiala	N features final	N samples initial	N samples final
DNA methylation	Peripheral blood (buffy coat)	450K, Illumina	485512	386518	1180	1173
Gene expression	Whole blood samples collected in Tempus tubes	HTA v2.0, Affymetrix	70523	58254	1024	1007
miRNA expresion	Whole blood samples collected in Tempus tubes	SurePrint Human miRNA rel 21, Agilent	2570	1117	947	941
Proteins	Plasma	3 multiplex assays, Luminex	43	36	1190	1170
Metabolites	Serum	AbsoluteIDQ p180 kit, Biocrates	188	177	1199	1198
	Urine (pool of last night-time and first morning voids, as a representative sample of the last 24h)	1H NMR	36000	44	1198	1198
aNumber of initial features in the arrays, including control probes, in the commercial kits or in the untargeted 1H NMR assay

## Sheet: TS1F
Table S1F. List of plasma proteins measured in HELIX children
CV%: Percentage of the coefficient of variation; bLOD%: Percentage of measurements below the limit of detection; LOQ1%: Percentage of measurments below the limit of quantification; LOQ2%: Percentage of measurments above the limit of quantification; LIN%: Percentage of measurements in the linear range. Values consider the 1,301 HELIX children + 150 repeated measurements (HELIX panel study).
Plex	Prot_ID	UniProtKB	Gene_Symbol	Gene_Name	CV%	bLOD%	LOQ1%	LOQ2%	LIN%
5-plex	Adiponectin	Q15848	ADIPOQ	Adiponectin, C1Q And Collagen Domain Containing	11.85	0	0	10.8	89.2
5-plex	APO.A1	P02647	APOA1	Apolipoprotein A1	7.59	0	0	0	100
5-plex	APO.B	P04114	APOB	Apolipoprotein B	9.36	0	0	0	100
5-plex	APO.E	P02649	APOE	Apolipoprotein E	10.33	0	0.1	0	99.9
15-plex	BAFF	Q9Y275	TNFSF13B	Tumor Necrosis Factor Superfamily Member 13b	19.17	0	4	0	96
15-plex	Cpeptide	P01308	INS	insulin	16.13	24.7	0	0	75.3
5-plex	CRP	P02741	CRP	C-reactive protein	10.37	0	0.3	7.8	92
30-plex	EGF	P01133	EGF	epidermal growth factor	21.26	55.6	0.8	1.5	41.1
30-plex	Eotaxin	P51671	CCL11	C-C Motif Chemokine Ligand 11	21.1	0.1	0	0.2	99.7
30-plex	FGFBasic	P09038	FGF2	Fibroblast Growth Factor 2	34.05	47.8	1.7	1.5	47.3
30-plex	GCSF	P09919	CSF3	Colony Stimulating Factor 3	7.98	0.1	0.1	0.4	99.4
15-plex	HGF	P14210	HGF	hepatocyte growth factor	12.84	0	0	0.1	99.9
30-plex	IFNalfa	P01562	IFNA1	Interferon Alpha 1	6.62	2.4	0.4	0.5	96.7
30-plex	IFNgamma	P01579	IFNG	Interferon Gamma	9.16	5.4	4.5	0.5	89.3
30-plex	IL10	P22301	IL10	interleukin 10	33.6	0	61.3	0.4	38.3
30-plex	IL12	P29460/P29459	IL12A;IL12B	IL12(p40/p70)	8.54	0	0.1	10.8	89.2
30-plex	IL13	P35225	IL13	interleukin 13	27.83	4.5	34.5	0.1	59.4
30-plex	IL15	P40933	IL15	interleukin 15	16.29	21.5	5.3	1.5	70.3
30-plex	IL17	Q16552	IL17A	interleukin 17	21.34	14	41.4	0.4	37.5
15-plex	IL1beta	P01584	IL1B	Interleukin 1 Beta	12.75	0	0	0	100
30-plex	IL1RA	P18510	IL1RN	Interleukin 1 Receptor Antagonist	15.39	3.4	10.9	0.3	85
30-plex	IL2	P60568	IL2	interleukin 2	14.57	17.5	22.3	0.3	55.2
30-plex	IL2R	P01590	IL2RA	Interleukin 2 Receptor Subunit Alpha	12.1	0.1	0	3.5	96.4
30-plex	IL4	P05112	IL4	interleukin 4	11.73	1.5	43	0.3	54.6
30-plex	IL5	P05113	IL5	interleukin 5	36	4.8	26.7	0.7	66.5
15-plex	IL6	P05231	IL6	interleukin 6	13.33	0	4	0	96
15-plex	IL8	P10145	CXCL8	C-X-C Motif Chemokine Ligand 8	13.26	0	0	0.1	99.9
15-plex	INSULIN	P01308	INS	insulin	9.14	0	0	0	100
30-plex	IP10	P02778	CXCL10	C-X-C Motif Chemokine Ligand 10	5.59	0.1	0.1	0.1	99.8
15-plex	Leptin	P41159	LEP	Leptin	16.94	0	0	13.2	86.8
15-plex	MCP1	P13500	CCL2	C-C Motif Chemokine Ligand 2	8.14	0	0	0	100
30-plex	MIG	Q07325	CXCL9	C-X-C Motif Chemokine Ligand 9	18.59	0.1	0	7.5	92.4
30-plex	MIP1alfa	P10147	CCL3	C-C Motif Chemokine Ligand 3	8.76	0.4	0.1	0.3	99.2
30-plex	MIP1beta	P13236	CCL4	C-C Motif Chemokine Ligand 4	3.62	0.1	0	2.4	97.5
15-plex	PAI1	P05121	SERPINE1	Serpin Family E Member 1	12.78	0	0	9.8	90.2
15-plex	TNFalfa	P01375	TNF	Tumor Necrosis Factor	14.22	0	0	0	100

## Sheet: TS1G
Table S1G. List of serum metabolites mesured in HELIX children
CV%: Percentage of the coefficient of variation; bLOD%: Percentage of measurements below the limit of detection; LC: liquid chromatography; FIA: flow injection analysis; ChEBI: Chemical Entities of Biological Interest
NB. LC-MS/MS metabolite exclusion was based on a variable meeting two conditions 1) CV of over 30%; and 2) over 30% of the data are below LOD. 11 out of the 188 serum metabolites detected were excluded as a result.CV for c4-OH-Pro and DOPA are not available as peaks cannot be detected and/or integrated reproducibly with the quality control samples. DOPA and c4-OH-Pro are counted as part of the 11…
Metabolite	Common name	ChEBI ID	Class	Assay	CV%	bLOD%
Ala	Alanine	15570 / 16977	aminoacids	LC	7.5	0
Arg	Arginine	29016 / 15816 / 16467	aminoacids	LC	8.3	0
Asn	Asparagine	22653 / 17196 / 28159	aminoacids	LC	8.1	0
Asp	Aspartic acid	22660 / 17053 / 17364	aminoacids	LC	14.9	0
Cit	Citrulline	18211 / 16349 / 49007	aminoacids	LC	10.2	0
Gln	Glutamine	28300 / 17061 / 18050	aminoacids	LC	7.7	0
Glu	Glutamic acid	18237 / 15966 / 16015	aminoacids	LC	9	0
Gly	Glycine	15428	aminoacids	LC	7	0
His	Histidine	27570 / 15971 / 27947	aminoacids	LC	7.8	0
Ile	Isoleucine	38264 / 22359 / 24898 / 17191 / 43433	aminoacids	LC	7.6	0
Leu	Leucine	25017 / 15603 / 28225	aminoacids	LC	7.8	0
Lys	Lysine	25094 / 16855 / 18019	aminoacids	LC	9	0
Met	Methionine	16811 / 16643 / 16867	aminoacids	LC	12.2	0
Orn	Ornithine	18257 / 15729 / 16176	aminoacids	LC	8.6	0
Phe	Phenylalanine	28044 / 16998 / 17295	aminoacids	LC	8.4	0
Pro	Proline	26271 / 16313 / 17203	aminoacids	LC	7.9	0
Ser	Serine	17822 / 16523 / 17115	aminoacids	LC	8	0
Thr	Threonine	16857 / 38263 / 26986 / 28718 / 38262	aminoacids	LC	8	0
Trp	Tryptophan	27897 / 16296 / 16828	aminoacids	LC	8.5	0
Tyr	Tyrosine	18186 / 17895 / 28479	aminoacids	LC	8.4	0
Val	Valine	27266 / 16414 / 27477	aminoacids	LC	7.3	0
Ac-Orn	N-Acetylornithine	16543 / 44673	biogenic amines	LC	14.5	19.2
ADMA	Asymmetric dimethylarginine	17929	biogenic amines	LC	11.8	0
alpha-AAA	alpha-Aminoadipic acid	37024 / 37023 / 37025	biogenic amines	LC	21.8	5.6
Creatinine	Creatinine	16737	biogenic amines	LC	7.5	0
Kynurenine	Kynurenine	28683 / 16946 / 86262	biogenic amines	LC	9.6	0
Met-SO	Methionine Sulfoxide	17016 / 49031 / 49032 / 49033 / 49034	biogenic amines	LC	16.4	4.8
Putrescine	Putrescine	17148	biogenic amines	LC	44.8	5.1
SDMA	Symmetric dimethylarginine	25682	biogenic amines	LC	35.9	5.4
Serotonin	Serotonin	28790	biogenic amines	LC	24	0
Spermidine	Spermidine	16610	biogenic amines	LC	17.1	66.5
Spermine	Spermine	15746	biogenic amines	LC	36.6	3
t4-OH-Pro	trans-4-Hydroxyproline	18095 / 86499 / 20392	biogenic amines	LC	10	0
Taurine	Taurine	15891	biogenic amines	LC	7.6	0
total DMA	Total dimethylarginine	86468 / 17929 / 25682	biogenic amines	LC	14.1	0
C0	Carnitine	17126 / 11060 / 16347	acylcarnitines	FIA	7.6	0
C10	Decanoylcarnitine	68830 / 28717	acylcarnitines	FIA	8.6	16.9
C10:1	Decenoylcarnitine	86063 / 73048	acylcarnitines	FIA	10.3	68.6
C10:2	Decadienylcarnitine	Not Available	acylcarnitines	FIA	8.8	99.8
C12	Dodecanoylcarnitine	73054 / 77086	acylcarnitines	FIA	8.1	82.5
C12-DC	Dodecanedioylcarnitine	74121	acylcarnitines	FIA	9.4	100
C12:1	Dodecenoylcarnitine	89717 / 86065 / 73053	acylcarnitines	FIA	10.1	71.3
C14	Tetradecanoylcarnitine	73061 / 84634	acylcarnitines	FIA	13.8	99.5
C14:1	Tetradecenoylcarnitine	86066 / 83049 / 85449	acylcarnitines	FIA	11.9	1.2
C14:1-OH	Hydroxytetradecenoylcarnitine	86067 / 73062	acylcarnitines	FIA	13.4	98.8
C14:2	Tetradecadienylcarnitine	86069 / 73059 / 85451	acylcarnitines	FIA	12.1	30.6
C14:2-OH	Hydroxytetradecadienylcarnitine	86070 / 73108 / 85453	acylcarnitines	FIA	19.2	100
C16	Hexadecanoylcarnitine	73067 / 17490	acylcarnitines	FIA	10.4	0.1
C16-OH	Hydroxyhexadecanoylcarnitine	73070 / 86030	acylcarnitines	FIA	24	100
C16:1	Hexadecenoylcarnitine	86032 / 86031	acylcarnitines	FIA	8.9	93.3
C16:1-OH	Hydroxyhexadecenoylcarnitine	86033 / 85456	acylcarnitines	FIA	14.4	98.5
C16:2	Hexadecadienylcarnitine	86035 / 73065	acylcarnitines	FIA	22.5	99.4
C16:2-OH	Hydroxyhexadecadienylcarnitine	73109 / 86036	acylcarnitines	FIA	11.9	100
C18	Octadecanoylcarnitine	84644 / 73074	acylcarnitines	FIA	10.1	10.3
C18:1	Octadecenoylcarnitine	86475 / 72689 / 86038	acylcarnitines	FIA	9	30.9
C18:2	Octadecadienylcarnitine	86480 / 72715 / 85463	acylcarnitines	FIA	10.6	1.5
C2	Acetylcarnitine	73024 / 57589 / 86045	acylcarnitines	FIA	7.4	0
C3	Propionylcarnitine	28867 / 53210	acylcarnitines	FIA	15.9	0
C3-DC (C4-OH)	Hydroxybutyrylcarnitine	86047 / 73028 / 72995 / 84842	acylcarnitines	FIA	17.4	67.2
C3-OH	Hydroxypropionylcarnitine	86072	acylcarnitines	FIA	29.4	99.9
C4	Butyrylcarnitine	7676 / 21949 / 73017 / 84838 / 84838	acylcarnitines	FIA	16.5	0
C4:1	Butenylcarnitine	88785	acylcarnitines	FIA	15.4	99.7
C6 (C4:1-DC)	Fumarylcarnitine / Hexanoylcarnitine	70749 / 84834 / 87264	acylcarnitines	FIA	10.1	79.8
C5	Valerylcarnitine	86492 / 73025 / 70819 / 73026 / 86050 / 86049	acylcarnitines	FIA	9.4	1.4
C5-M-DC	Methylglutarylcarnitine	86486 / 70857	acylcarnitines	FIA	17.3	99.9
C5-OH (C3-DC-M)	Hydroxyvalerylcarnitine (Methylmalonylcarnitine)	86467 / 73031	acylcarnitines	FIA	8.7	100
C5:1	Tiglylcarnitine	71179 / 85520	acylcarnitines	FIA	17.2	100
C5:1-DC	Glutaconylcarnitine	86081 / 85518	acylcarnitines	FIA	21.7	99.9
C5-DC (C6-OH)	Glutarylcarnitine / Hydroxyhexanoylcarnitine	73040 / 82952 / 88772	acylcarnitines	FIA	17.7	98.5
C6:1	Hexenoylcarnitine	88762 / 86082	acylcarnitines	FIA	14.1	99.9
C7-DC	Pimelylcarnitine	86084 / 85525	acylcarnitines	FIA	13.5	99.7
C8	Octanoylcarnitine	73039 / 18102 / 86051	acylcarnitines	FIA	10.7	82.7
C9	Nonaylcarnitine	86493 / 70997 / 85527 / 86054	acylcarnitines	FIA	14.2	99.9
lysoPC a C14:0	Lysophosphatidylcholine with acyl residue C14:0	64483 / 64489	glycerophospholipids	FIA	8.1	99.9
lysoPC a C16:0	Lysophosphatidylcholine with acyl residue C16:0	64563 / 72998 / 76078	glycerophospholipids	FIA	11.1	0
lysoPC a C16:1	Lysophosphatidylcholine with acyl residue C16:1	64560 / 73851 / 84752	glycerophospholipids	FIA	11.1	0
lysoPC a C17:0	Lysophosphatidylcholine with acyl residue C17:0	72737 / 74340	glycerophospholipids	FIA	10.8	0
lysoPC a C18:0	Lysophosphatidylcholine with acyl residue C18:0	64561 / 73858 / 76076	glycerophospholipids	FIA	11.4	0
lysoPC a C18:1	Lysophosphatidylcholine with acyl residue C18:1	64566 / 72589 / 76083 / 86255	glycerophospholipids	FIA	11	0
lysoPC a C18:2	Lysophosphatidylcholine with acyl residue C18:2	64549 / 28733 / 76084	glycerophospholipids	FIA	11	0
lysoPC a C20:3	Lysophosphatidylcholine with acyl residue C20:3	64481 / 64488 / 74343 / 86256	glycerophospholipids	FIA	10.8	0
lysoPC a C20:4	Lysophosphatidylcholine with acyl residue C20:4	64568 / 74344 / 76079 / 86259	glycerophospholipids	FIA	10.7	0
lysoPC a C24:0	Lysophosphatidylcholine with acyl residue C24:0	74470 / 86260	glycerophospholipids	FIA	35.8	0
lysoPC a C26:0	Lysophosphatidylcholine with acyl residue C26:0	74472	glycerophospholipids	FIA	56	0
lysoPC a C26:1	Lysophosphatidylcholine with acyl residue C26:1	74473	glycerophospholipids	FIA	58	0.6
lysoPC a C28:0	Lysophosphatidylcholine with acyl residue C28:0	85561	glycerophospholipids	FIA	37.5	0.3
lysoPC a C28:1	Lysophosphatidylcholine with acyl residue C28:1	85562	glycerophospholipids	FIA	43	0
PC aa C24:0	Phosphatidylcholine with diacyl residue sum C24:0	85564 / 65211 / 75302 / 86276 / 86278 / 86280 / 86281 / 86282	glycerophospholipids	FIA	51	1
PC aa C28:1	Phosphatidylcholine with diacyl residue sum C28:1	65293 / 86410	glycerophospholipids	FIA	10.9	0
PC aa C30:0	Phosphatidylcholine with diacyl residue sum C30:0	65303 / 75062 / 75304 / 86088	glycerophospholipids	FIA	8.2	0
PC aa C30:2	Phosphatidylcholine with diacyl residue sum C30:2	65301 / 86415	glycerophospholipids	FIA	56.4	14.6
PC aa C32:0	Phosphatidylcholine with diacyl residue sum C32:0	66850 / 72999 / 86089 / 86090	glycerophospholipids	FIA	12.7	0
PC aa C32:1	Phosphatidylcholine with diacyl residue sum C32:1	66849 / 73793 / 74000 / 84808 / 86092	glycerophospholipids	FIA	13.3	0
PC aa C32:2	Phosphatidylcholine with diacyl residue sum C32:2	66848 / 83717	glycerophospholipids	FIA	14.9	0
PC aa C32:3	Phosphatidylcholine with diacyl residue sum C32:3	66847 / 86095	glycerophospholipids	FIA	14.7	0
PC aa C34:1	Phosphatidylcholine with diacyl residue sum C34:1	64517 / 73001 / 74667 / 84570 / 85037 / 86097	glycerophospholipids	FIA	12.2	0
PC aa C34:2	Phosphatidylcholine with diacyl residue sum C34:2	64516 / 73002 / 84785 / 84809 / 84810 / 84811 / 86099 / 86100	glycerophospholipids	FIA	12.7	0
PC aa C34:3	Phosphatidylcholine with diacyl residue sum C34:3	64424 / 84567 / 84786 / 84789	glycerophospholipids	FIA	13.1	0
PC aa C34:4	Phosphatidylcholine with diacyl residue sum C34:4	64423 / 86101 / 86102	glycerophospholipids	FIA	13.7	0
PC aa C36:0	Phosphatidylcholine with diacyl residue sum C36:0	66858 / 75294 / 83718 / 86103 / 86106 / 86107	glycerophospholipids	FIA	13.4	0
PC aa C36:1	Phosphatidylcholine with diacyl residue sum C36:1	66857 / 76073 / 84575 / 84818	glycerophospholipids	FIA	11.1	0
PC aa C36:2	Phosphatidylcholine with diacyl residue sum C36:2	64433 / 74669 / 84574 / 84819 / 84820 / 84821 / 84822 / 84836 / 86112	glycerophospholipids	FIA	11.6	0
PC aa C36:3	Phosphatidylcholine with diacyl residue sum C36:3	64523 / 74670 / 84831 / 86117 / 86119 / 86121	glycerophospholipids	FIA	11.9	0
PC aa C36:4	Phosphatidylcholine with diacyl residue sum C36:4	64520 / 73003 / 77694 / 84794 / 84815 / 86123 / 86127 / 86129 / 86130 / 86133 / 86134	glycerophospholipids	FIA	11.8	0
PC aa C36:5	Phosphatidylcholine with diacyl residue sum C36:5	64504 / 64505 / 84816 / 86137	glycerophospholipids	FIA	12.2	0
PC aa C36:6	Phosphatidylcholine with diacyl residue sum C36:6	66856 / 86161 / 86162	glycerophospholipids	FIA	14.6	0
PC aa C38:0	Phosphatidylcholine with diacyl residue sum C38:0	66861 / 86163 / 86164 / 86166 / 86167 / 86168 / 86169	glycerophospholipids	FIA	10.7	0
PC aa C38:1	Phosphatidylcholine with diacyl residue sum C38:1	66860 / 86170 / 86171 / 86173 / 86174 / 86175	glycerophospholipids	FIA	32.2	0
PC aa C38:3	Phosphatidylcholine with diacyl residue sum C38:3	64446 / 74479 / 86176 / 86177	glycerophospholipids	FIA	11.1	0
PC aa C38:4	Phosphatidylcholine with diacyl residue sum C38:4	64526 / 74965 / 84573 / 84823 / 86178	glycerophospholipids	FIA	11.2	0
PC aa C38:5	Phosphatidylcholine with diacyl residue sum C38:5	64525 / 74671 / 84795 / 84796 / 86181	glycerophospholipids	FIA	11	0
PC aa C38:6	Phosphatidylcholine with diacyl residue sum C38:6	64519 / 74963 / 84563 / 84797 / 86182 / 86183 / 86184 / 86186 / 86187	glycerophospholipids	FIA	11.3	0
PC aa C40:1	Phosphatidylcholine with diacyl residue sum C40:1	66865 / 86188 / 86189 / 86190 / 86196 / 86197	glycerophospholipids	FIA	12	64.9
PC aa C40:2	Phosphatidylcholine with diacyl residue sum C40:2	66864 / 86198 / 86199	glycerophospholipids	FIA	13.9	0
PC aa C40:3	Phosphatidylcholine with diacyl residue sum C40:3	66863 / 86416	glycerophospholipids	FIA	13.8	0
PC aa C40:4	Phosphatidylcholine with diacyl residue sum C40:4	66862 / 74970 / 84565 / 86200	glycerophospholipids	FIA	10.2	0
PC aa C40:5	Phosphatidylcholine with diacyl residue sum C40:5	64524 / 73865 / 84151 / 86201 / 86203	glycerophospholipids	FIA	11	0
PC aa C40:6	Phosphatidylcholine with diacyl residue sum C40:6	64431 / 73868 / 84829 / 84830 / 86205	glycerophospholipids	FIA	10.4	0
PC aa C42:0	Phosphatidylcholine with diacyl residue sum C42:0	66971 / 86208 / 86210 / 86211 / 86212	glycerophospholipids	FIA	10.7	0
PC aa C42:1	Phosphatidylcholine with diacyl residue sum C42:1	66970 / 86213 / 86215 / 86216 / 86217 / 86219	glycerophospholipids	FIA	13.9	0
PC aa C42:2	Phosphatidylcholine with diacyl residue sum C42:2	66969 / 86418	glycerophospholipids	FIA	14.7	0
PC aa C42:4	Phosphatidylcholine with diacyl residue sum C42:4	66967 / 86422	glycerophospholipids	FIA	13.7	0
PC aa C42:5	Phosphatidylcholine with diacyl residue sum C42:5	66966 / 86220	glycerophospholipids	FIA	10.7	0
PC aa C42:6	Phosphatidylcholine with diacyl residue sum C42:6	66965 / 86221	glycerophospholipids	FIA	11	2.4
PC ae C30:0	Phosphatidylcholine with acyl-alkyl residue sum C30:0	85565	glycerophospholipids	FIA	15.9	0.1
PC ae C30:1	Phosphatidylcholine with acyl-alkyl residue sum C30:1	85566 / 86225	glycerophospholipids	FIA	53.5	0
PC ae C30:2	Phosphatidylcholine with acyl-alkyl residue sum C30:2	85567 / 86423	glycerophospholipids	FIA	32.9	0
PC ae C32:1	Phosphatidylcholine with acyl-alkyl residue sum C32:1	72347 / 86424	glycerophospholipids	FIA	14.2	0
PC ae C32:2	Phosphatidylcholine with acyl-alkyl residue sum C32:2	85568 / 86425	glycerophospholipids	FIA	16.3	0
PC ae C34:0	Phosphatidylcholine with acyl-alkyl residue sum C34:0	67077 / 86229	glycerophospholipids	FIA	12.8	0
PC ae C34:1	Phosphatidylcholine with acyl-alkyl residue sum C34:1	67076 / 84825	glycerophospholipids	FIA	12.9	0
PC ae C34:2	Phosphatidylcholine with acyl-alkyl residue sum C34:2	64544 / 86231	glycerophospholipids	FIA	13.3	0
PC ae C34:3	Phosphatidylcholine with acyl-alkyl residue sum C34:3	64541 / 86427	glycerophospholipids	FIA	13.2	0
PC ae C36:0	Phosphatidylcholine with acyl-alkyl residue sum C36:0	67067 / 86239 / 86240	glycerophospholipids	FIA	12.7	0
PC ae C36:1	Phosphatidylcholine with acyl-alkyl residue sum C36:1	67066 / 86432	glycerophospholipids	FIA	11.1	0
PC ae C36:2	Phosphatidylcholine with acyl-alkyl residue sum C36:2	67065 / 86504	glycerophospholipids	FIA	11.7	0
PC ae C36:3	Phosphatidylcholine with acyl-alkyl residue sum C36:3	64537 / 86436	glycerophospholipids	FIA	12.4	0
PC ae C36:4	Phosphatidylcholine with acyl-alkyl residue sum C36:4	67064 / 55430	glycerophospholipids	FIA	12.2	0
PC ae C36:5	Phosphatidylcholine with acyl-alkyl residue sum C36:5	64540 / 86437	glycerophospholipids	FIA	12.6	0
PC ae C38:0	Phosphatidylcholine with acyl-alkyl residue sum C38:0	67071 / 74482 / 86243	glycerophospholipids	FIA	11.5	0
PC ae C38:1	Phosphatidylcholine with acyl-alkyl residue sum C38:1	67070 / 86438	glycerophospholipids	FIA	29.3	0.5
PC ae C38:2	Phosphatidylcholine with acyl-alkyl residue sum C38:2	67069 / 86439	glycerophospholipids	FIA	11.9	0
PC ae C38:3	Phosphatidylcholine with acyl-alkyl residue sum C38:3	67068 / 86442	glycerophospholipids	FIA	10.7	0
PC ae C38:4	Phosphatidylcholine with acyl-alkyl residue sum C38:4	64480 / 86245	glycerophospholipids	FIA	12.1	0
PC ae C38:5	Phosphatidylcholine with acyl-alkyl residue sum C38:5	64445	glycerophospholipids	FIA	11.8	0
PC ae C38:6	Phosphatidylcholine with acyl-alkyl residue sum C38:6	64536 / 86248	glycerophospholipids	FIA	11.6	0
PC ae C40:1	Phosphatidylcholine with acyl-alkyl residue sum C40:1	85574 / 86443	glycerophospholipids	FIA	16.9	0
PC ae C40:2	Phosphatidylcholine with acyl-alkyl residue sum C40:2	72348 / 86444	glycerophospholipids	FIA	10.5	0
PC ae C40:3	Phosphatidylcholine with acyl-alkyl residue sum C40:3	85570 / 86445	glycerophospholipids	FIA	11.2	0
PC ae C40:4	Phosphatidylcholine with acyl-alkyl residue sum C40:4	85571 / 86447	glycerophospholipids	FIA	9.9	0
PC ae C40:5	Phosphatidylcholine with acyl-alkyl residue sum C40:5	85573 / 86448	glycerophospholipids	FIA	11.7	0
PC ae C40:6	Phosphatidylcholine with acyl-alkyl residue sum C40:6	64533 / 86252	glycerophospholipids	FIA	11.6	0
PC ae C42:0	Phosphatidylcholine with acyl-alkyl residue sum C42:0	86253 / 85582	glycerophospholipids	FIA	10.6	99.9
PC ae C42:1	Phosphatidylcholine with acyl-alkyl residue sum C42:1	85583 / 86449	glycerophospholipids	FIA	25	10.3
PC ae C42:2	Phosphatidylcholine with acyl-alkyl residue sum C42:2	85584 / 86450	glycerophospholipids	FIA	16	0
PC ae C42:3	Phosphatidylcholine with acyl-alkyl residue sum C42:3	85585 / 86451	glycerophospholipids	FIA	15	0
PC ae C42:4	Phosphatidylcholine with acyl-alkyl residue sum C42:4	85588 / 86452	glycerophospholipids	FIA	10.3	0
PC ae C42:5	Phosphatidylcholine with acyl-alkyl residue sum C42:5	85590	glycerophospholipids	FIA	9	0
PC ae C44:3	Phosphatidylcholine with acyl-alkyl residue sum C44:3	67085 / 86454	glycerophospholipids	FIA	28.3	0
PC ae C44:4	Phosphatidylcholine with acyl-alkyl residue sum C44:4	67084 / 86456	glycerophospholipids	FIA	13.7	0
PC ae C44:5	Phosphatidylcholine with acyl-alkyl residue sum C44:5	67083	glycerophospholipids	FIA	11.1	0
PC ae C44:6	Phosphatidylcholine with acyl-alkyl residue sum C44:6	67082	glycerophospholipids	FIA	10.2	0
SM (OH) C14:1	Hydroxysphingomyelin with acyl residue sum C14:1	85597 / 90011	sphingolipids	FIA	9.1	0
SM (OH) C16:1	Hydroxysphingomyelin with acyl residue sum C16:1	85626 / 90007	sphingolipids	FIA	10	0
SM (OH) C22:1	Hydroxysphingomyelin with acyl residue sum C22:1	85599 / 90010	sphingolipids	FIA	15.4	0
SM (OH) C22:2	Hydroxysphingomyelin with acyl residue sum C22:2	85600 / 90003	sphingolipids	FIA	15.6	0
SM (OH) C24:1	Hydroxysphingomyelin with acyl residue sum C24:1	85601 / 90006	sphingolipids	FIA	16.2	0
SM C16:0	Sphingomyelin with acyl residue sum C16:0	78646	sphingolipids	FIA	9.1	0
SM C16:1	Sphingomyelin with acyl residue sum C16:1	85592 / 64487	sphingolipids	FIA	9.3	0
SM C18:0	Sphingomyelin with acyl residue sum C18:0	83358	sphingolipids	FIA	10.9	0
SM C18:1	Sphingomyelin with acyl residue sum C18:1	85593 / 84487 / 86086	sphingolipids	FIA	10.3	0
SM C20:2	Sphingomyelin with acyl residue sum C20:2	85595	sphingolipids	FIA	13.9	0
SM C24:0	Sphingomyelin with acyl residue sum C24:0	83360	sphingolipids	FIA	15.3	0
SM C24:1	Sphingomyelin with acyl residue sum C24:1	83172 / 74535	sphingolipids	FIA	16.4	0
SM C26:0	Sphingomyelin with acyl residue sum C26:0	83361	sphingolipids	FIA	27.4	0
SM C26:1	Sphingomyelin with acyl residue sum C26:1	83362 / 84476	sphingolipids	FIA	27.1	0
H1	Hexose (Sugar)	4167 / 17234 / 17925 / 28061 / 4208 / 15903 / 28645 / 10295 / 47693 / 27667 / 37704 / 4139 / 18133 / 1416 / 17011 / 24973 / 33917 / 33921 / 33984 / 4194 / 80423 / 88378 / 88746 / 88747	sugars	FIA	7.2	0

## Sheet: TS1H
Table S1H. List of urinary metabolites mesured in HELIX children
Assignments were ambiguous for 3 of the metabolite signals: Threonine / Lactate (δ 1.33) – resonance peak contain signal contributions from both threonine and lactate; Carnitine / Choline (δ 3.23) - resonance peak contain signal contributions from both carnitine and choline; 3-hydroxybutyrate / 3-aminoisobutyrate (δ 1.19) - resonance peak contain signal contributions from both 3-hydroxybutyrate a…
Metabolite	ChEBI ID	HMDB ID	Compound class	Resonance (δ / ppm)	Evidence for assignment
leucine	25017	HMDB0000687	Amino acids, peptides, and analogues	0.97	TOCSY
isoleucine	24898	HMDB0000172	Amino acids, peptides, and analogues	1.02	TOCSY
3-hydroxyisobutyrate	11805	HMDB0000023	Beta hydroxy acids and derivatives	1.08	HSQC
4-deoxyerythronic acid	86347	HMDB0000498	Sugar acids and derivatives	1.11	TOCSY, Spike-in
4-deoxythreonic acid	86391	HMDB0002453	Sugar acids and derivatives	1.24	TOCSY, Spike-in
threonine / lactate	26986/24996	HMDB0000167/ HMDB0000190	Amino acids, peptides, and analogues/ Alpha hydroxy acids and derivatives	1.33	STOCSY, HSQC
2-hydroxyisobutyrate	19641	HMDB0000729	Alpha hydroxy acids and derivatives	1.36	HSQC
alanine	16977	HMDB0000161	Amino acids, peptides, and analogues	1.48	STOCSY
lysine	25094	HMDB0000182	Amino acids, peptides, and analogues	1.74	STOCSY
acetate	30089	HMDB0000042	Carboxylic acids	1.93	HSQC
p-cresol sulfate	82914	HMDB0011635	Arylsulfates	2.35	HSQC, STOCSY
succinate	26806	HMDB0000254	Dicarboxylic acids and derivatives	2.41	HSQC
glutamine	28300	HMDB0000641	Amino acids, peptides, and analogues	2.46	STOCSY
citrate	30769	HMDB0000094	Tricarboxylic acids and derivatives	2.54	STOCSY
dimethylamine	17170	HMDB0000087	amines	2.73	STOCSY
trimethylamine	18139	HMDB0000906	Amines	2.87	HSQC
carnitine / choline	17126/15354	HMDB0000062/ HMDB0000097	Carnitines/ Cholines	3.23	HSQC
trimethylamine N-oxide	15724	HMDB0000925	Aminoxides	3.28	HSQC
scyllo-inositol	10642	HMDB0006088	Alcohols and polyols	3.37	HSQC
taurine	15891	HMDB0000251	Organosulfonic acids	3.43	STOCSY
glycine	15428	HMDB0000123	Amino acids, peptides, and analogues	3.58	HSQC
creatine	16919	HMDB0000064	Amino acids, peptides, and analogues	3.94	HSQC
creatinine	16737	HMDB0000562	Amino acids, peptides, and analogues	4.06	HSQC
hippurate	132966	HMDB0000714	Benzoic acids and derivatives	7.56	STOCSY
formate	15740	HMDB0000142	Carboxylic acids	8.47	HSQC
pantothenic acid	7916	HMDB0000210	Polyols	0.94	Spike-in
3-hydroxybutyrate / 3-aminoisobutyrate	37054/49096	HMDB0000357/HMDB0003911	Beta hydroxy acids and derivatives/ Amino acids, peptides, and analogues	1.19	TOCSY, Spike-in
3-hydroxyisovalerate	82957	HMDB0000754	Hydroxy fatty acids	1.27	STOCSY
N-acetyl neuraminic acid	45744	HMDB0000230	Carbohydrates and carbohydrate conjugates	2.06	Spike-in
acetone	15347	HMDB0001659	Ketones	2.24	HSQC
5-oxoproline	16010	HMDB0000267	Amino acids, peptides, and analogues	2.39	TOCSY, HSQC, Spike-in
3-aminoisobutyrate	49096	HMDB0003911	Amino acids, peptides, and analogues	2.62	TOCSY
proline betaine	35280	HMDB0004827	Amino acids, peptides, and analogues	3.3	HSQC
glucose	17234	HMDB0000122	Carbohydrates and carbohydrate conjugates	5.25	TOCSY, HSQC, STOCSY
sucrose	17992	HMDB0000258	Carbohydrates and carbohydrate conjugates	5.42	TOCSY, HSQC, STOCSY
urea	16199	HMDB0000294	Organic carbonic acids and derivatives	5.81	tentative
N-methyl-2-pyridone-5-carboxamide	27410	HMDB0004193	Nicotinamides	6.67	TOCSY, STOCSY, Spike-in
p-hydroxyphenylacetate	18101	HMDB0000020	Phenols	6.88	STOCSY
tyrosine	18186	HMDB0000158	Amino acids, peptides, and analogues	6.91	TOCSY
3-Indoxylsulfate	43355	HMDB0000682	Arylsulfates	7.52	TOCSY, HSQC, STOCSY
N-methylpicolinic acid	69061	Not Available	Alkaloids and derivatives	8.72	TOCSY
N-methylnicotinic acid	50521	HMDB0000875	Alkaloids and derivatives	9.12	STOCSY
N1-methyl-nicotinamide	16797	HMDB0000699	Nicotinamides	9.28	STOCSY

## Sheet: TS1I
Table S1I. Multiple testing correction of the ExWAS results in HELIX
Molecular layer	N final	ENTa	Adj.P.Value (PVAL1)b	BN.P.Value (PVAL3)c
Blood DNA methylation	386518	-	FDRd	1e-09
Blood gene expression	58254	-	FDRd	1e-09
Blood miRNA expression	1117	-	FDRd	1e-09
Plasma proteins	36	18.43	0.00278	1e-09
Serum metabololites	177	60.25	0.000851	1e-09
Urinary metabololites	44	33.31	0.00154	1e-09
Pregnancy exposome	91	53.33	-	-
Postnatal exposome	116	69.86	-	-
Total exposome	207	114.83	-	-
aENT: Effective Number of Tests (Li et al. 2012)
bAdj.P.Value (or PVAL1 in the HELIX-exp-omics web catalogue): P-value corrected by the number of features within each omics (FDR or ENT) and within each exposure, thus without considering the total number of exposures or the exposure periods
cBN.P.Value (or PVAL3 in the HELIX-exp-omics web catalogue): P-value corrected by the total number of tests conducted, thus, by the number of molecular features among all omics (total number of features in genome-wide omics or ENTs in the targeted omics) and by the total number of exposures of both periods (ENTs)
dFDR-BH: False Discovery Rate (Benjamini, Y. & Hochberg et al. 1995)

## Sheet: TS1J
Table S1J. Databases used for the comparison of associations of molecular features with the literature
Molecular features	Database	Version	Links
CpGs	EWAS Catalog	release 23/11/2018, 542,319 entries from 160 publications, covering 165 traits and 58 tissues	http://ewascatalog.org/
CpGs	EWAS Atlas	release 13/05/2019, 590,007 entries, 519 publications, 370 traits and 133 tissues	http://bigd.big.ac.cn/ewas/index
Urinary and serum metabolitesa	Exposome Explorer database	release 2019-09-06	http://exposome-explorer.iarc.fr/
a“Biomarker”, “Concentrations” and “Metabolomic associations” datasets were downloaded and were manually compiled from the web page. HELIX urine and serum metabolite datasets were merged with the ExposomeExplorer database based on HMDB identifiers.
