# Supplementary material for: Multi-omics signatures of the human early life exposome
Source: Nat Commun. 2022 Nov 21;13:7024. doi: 10.1038/s41467-022-34422-2 (PMC9678903; doi:10.1038/s41467-022-34422-2)
Supplement: Supplementary file 7 — Supplementary Dataset 4 [file 41467_2022_34422_MOESM7_ESM.xlsx]

## Sheet: ListTables
Table S4. Results of the multi-exposure models for the pregnancy and childhood exposomes and child molecular phenotypes
List of Tables
Table S4A	Results of the multi-exposure models for the pregnancy exposome and child molecular phenotypes
Table S4B	Results of the multi-exposure models for the childhood exposome and child molecular phenotypes

## Sheet: TS4A
Table S4A. Results of the multi-exposure models for the pregnancy exposome and child molecular phenotypes
aMolecular layers are: met_u = urinary metabolome, met_s = serum metabolome, methy = blood DNA methylation, trans = blood gene expression, mirna = blood miRNA expression, prot = plasma proteins
bFor methylation, effect size is reported as a difference in methylation levels between categories of discrete exposure variables or for IQR of continuous exposure variables. For other omics it is reported as Log2 Fold Change. For Exposures with >2 levels, effect is reported by level in the following columns.
cP.Values were corrected within each omics platform by the number of molecular features of a given omics platform. For methylation, gene expression and miRNAs we used the False Discovery Rate (FDR) - Benjamini Hochberg. For other omics we calculated the effective number of tests (ENT) and divided the nominal p-values by that number.
dPercentage change of the effect size between the single-exposure model and the multi-exposure model
							Single-exposure model			Multi-exposure model
Molecular layera	Molecular feature	Exp. Group	Exp. Subgroup	Exposure	Exposure_Rvar	Model - exposures included	Effectb	SE	P.Value	Effectb	SE	P.Value	Perc. change effectd	Perc. change effect in absolute terms
methyl	cg15507334	Tobacco smoke	Tobacco smoke	Mat. Smoking (passive)	hs_globalsmok_m_Noneonly passive exposure	hs_globalsmok_m_Nonesmoker; hs_cd_m_Log2	2.56196e-05	0.00235061	0.991306	0.000133616	0.00234286	0.95453	-421.539	421.539
methyl	cg19089201	Tobacco smoke	Tobacco smoke	Mat. Smoking (passive)	hs_globalsmok_m_Noneonly passive exposure	hs_globalsmok_m_Nonesmoker; hs_cd_m_Log2	-0.000704858	0.00646736	0.913232	-0.000341661	0.00643368	0.957657	-51.5277	51.5277
methyl	cg25949550	Tobacco smoke	Tobacco smoke	Mat. Smoking (active)	hs_globalsmok_m_Nonesmoker	hs_globalsmok_m_Nonesmoker; hs_cd_m_Log2	-0.0252347	0.00302717	2.15462e-16	-0.0179585	0.00334517	9.58901e-08	-28.8341	28.8341
methyl	cg05549655	Tobacco smoke	Cotinine	Cotinine	hs_cotinine_mcat_None2	hs_cotinine_mcat_None3; hs_cd_m_Log2	-0.00249477	0.00421154	0.553721	-0.00181958	0.00419578	0.664609	-27.0641	27.0641
methyl	cg18092474	Tobacco smoke	Cotinine	Cotinine	hs_cotinine_mcat_None2	hs_cotinine_mcat_None3; hs_cd_m_Log2	-0.00375635	0.00486806	0.44049	-0.00305191	0.00485458	0.529692	-18.7533	18.7533
methyl	cg11924019	Tobacco smoke	Cotinine	Cotinine	hs_cotinine_mcat_None2	hs_cotinine_mcat_None3; hs_cd_m_Log2	-0.00325279	0.00322878	0.313935	-0.00276321	0.00321849	0.39077	-15.0511	15.0511
methyl	cg22132788	Tobacco smoke	Tobacco smoke	Mat. Smoking (passive)	hs_globalsmok_m_Noneonly passive exposure	hs_globalsmok_m_Nonesmoker; hs_cd_m_Log2	0.00304293	0.00821383	0.711105	0.00336554	0.00819525	0.681391	-10.6021	10.6021
methyl	cg12803068	Tobacco smoke	Tobacco smoke	Mat. Smoking (passive)	hs_globalsmok_m_Noneonly passive exposure	hs_globalsmok_m_Nonesmoker; hs_cd_m_Log2	0.00339571	0.00606723	0.575806	0.0036716	0.00604769	0.543898	-8.12477	8.12477
methyl	cg04180046	Tobacco smoke	Tobacco smoke	Mat. Smoking (passive)	hs_globalsmok_m_Noneonly passive exposure	hs_globalsmok_m_Nonesmoker; hs_cd_m_Log2	0.0023276	0.00275673	0.398657	0.00246938	0.00274494	0.368514	-6.09117	6.09117
methyl	cg11207515	Tobacco smoke	Tobacco smoke	Mat. Smoking (passive)	hs_globalsmok_m_Noneonly passive exposure	hs_cd_m_Log2; hs_globalsmok_m_Nonesmoker	-0.00336902	0.00340969	0.323323	-0.00353835	0.00339622	0.297699	-5.02612	5.02612
metabolome_serum	SM C16:0	Phenols	MEPA	MEPA	hs_mepa_madj_Log2	hs_mepa_madj_Log2; hs_mehhp_madj_Log2	-0.0288789	0.00712414	5.3723e-05	-0.0287912	0.00709275	5.24753e-05	0.303672	0.303672
metabolome_serum	SM C16:0	Phthalates	MEHHP	MEHHP	hs_mehhp_madj_Log2	hs_mepa_madj_Log2; hs_mehhp_madj_Log2	0.021792	0.00644121	0.000739899	0.0216973	0.00639946	0.000720752	0.434708	0.434708
metabolome_serum	PC ae C38:6	Tobacco smoke	Cotinine	Cotinine	hs_cotinine_mcat_None3	hs_hg_m_Log2; hs_cotinine_mcat_None2	-0.0478143	0.0261149	0.0673643	-0.045876	0.0260006	0.0779204	4.05382	4.05382
metabolome_serum	PC aa C38:0	Tobacco smoke	Cotinine	Cotinine	hs_cotinine_mcat_None2	hs_cotinine_mcat_None2; hs_hg_m_Log2; hs_pfunda_m_Log2	-0.135097	0.0298812	6.7705e-06	-0.123618	0.0298923	3.7937e-05	8.49623	8.49623
metabolome_serum	PC ae C38:6	Tobacco smoke	Cotinine	Cotinine	hs_cotinine_mcat_None2	hs_hg_m_Log2; hs_cotinine_mcat_None2	-0.136195	0.0297274	5.10759e-06	-0.124123	0.0297959	3.32902e-05	8.86349	8.86349
metabolome_serum	PC aa C38:0	Tobacco smoke	Cotinine	Cotinine	hs_cotinine_mcat_None3	hs_cotinine_mcat_None2; hs_hg_m_Log2; hs_pfunda_m_Log2	-0.0375808	0.02625	0.152508	-0.0333582	0.0261011	0.201487	11.236	11.236
metabolome_serum	PC ae C38:6	Non-essential metals	Hg	Hg	hs_hg_m_Log2	hs_hg_m_Log2; hs_cotinine_mcat_None2	0.0673413	0.0170928	8.63461e-05	0.0590957	0.0170973	0.000566839	12.2446	12.2446
methyl	cg05549655	Tobacco smoke	Cotinine	Cotinine	hs_cotinine_mcat_None3	hs_cotinine_mcat_None3; hs_cd_m_Log2	0.0278045	0.00374119	2.07303e-13	0.0238074	0.00389518	1.3426e-09	14.3757	14.3757
methyl	cg25949550	Tobacco smoke	Tobacco smoke	Mat. Smoking (passive)	hs_globalsmok_m_Noneonly passive exposure	hs_globalsmok_m_Nonesmoker; hs_cd_m_Log2	0.00119229	0.00248275	0.631153	0.00100671	0.00245873	0.682289	15.565	15.565
methyl	cg11924019	Tobacco smoke	Cotinine	Cotinine	hs_cotinine_mcat_None3	hs_cotinine_mcat_None3; hs_cd_m_Log2	0.0181929	0.00286819	3.22485e-10	0.0152946	0.0029879	3.59728e-07	15.9308	15.9308
methyl	cg12803068	Tobacco smoke	Tobacco smoke	Mat. Smoking (active)	hs_globalsmok_m_Nonesmoker	hs_globalsmok_m_Nonesmoker; hs_cd_m_Log2	0.066773	0.00739766	7.22685e-19	0.0559558	0.00822803	1.66594e-11	16.1999	16.1999
methyl	cg22132788	Tobacco smoke	Tobacco smoke	Mat. Smoking (active)	hs_globalsmok_m_Nonesmoker	hs_globalsmok_m_Nonesmoker; hs_cd_m_Log2	0.0750908	0.010015	1.28629e-13	0.0624417	0.0111498	2.67267e-08	16.845	16.845
methyl	cg18092474	Tobacco smoke	Cotinine	Cotinine	hs_cotinine_mcat_None3	hs_cotinine_mcat_None3; hs_cd_m_Log2	0.0238837	0.00432439	4.11176e-08	0.0197135	0.00450678	1.32873e-05	17.4606	17.4606
methyl	cg04180046	Tobacco smoke	Tobacco smoke	Mat. Smoking (active)	hs_globalsmok_m_Nonesmoker	hs_globalsmok_m_Nonesmoker; hs_cd_m_Log2	0.0313408	0.00336123	5.4861e-20	0.025782	0.00373456	8.33936e-12	17.7367	17.7367
methyl	cg19089201	Tobacco smoke	Tobacco smoke	Mat. Smoking (active)	hs_globalsmok_m_Nonesmoker	hs_globalsmok_m_Nonesmoker; hs_cd_m_Log2	0.06857	0.00788553	1.16151e-17	0.0543298	0.00875319	7.5182e-10	20.7674	20.7674
methyl	cg11207515	Tobacco smoke	Tobacco smoke	Mat. Smoking (active)	hs_globalsmok_m_Nonesmoker	hs_cd_m_Log2; hs_globalsmok_m_Nonesmoker	-0.0302955	0.00415737	5.84289e-13	-0.0236564	0.00462064	3.58122e-07	21.9145	21.9145
metabolome_serum	PC aa C38:0	PFASs	PFUNDA	PFUNDA	hs_pfunda_m_Log2	hs_cotinine_mcat_None2; hs_hg_m_Log2; hs_pfunda_m_Log2	0.052152	0.0154152	0.000740048	0.0400489	0.0157716	0.0112352	23.2073	23.2073
methyl	cg15507334	Tobacco smoke	Tobacco smoke	Mat. Smoking (active)	hs_globalsmok_m_Nonesmoker	hs_globalsmok_m_Nonesmoker; hs_cd_m_Log2	0.0161023	0.00286606	2.41435e-08	0.011868	0.00318752	0.000206128	26.2964	26.2964
metabolome_serum	PC aa C38:0	Non-essential metals	Hg	Hg	hs_hg_m_Log2	hs_cotinine_mcat_None2; hs_hg_m_Log2; hs_pfunda_m_Log2	0.0654201	0.0171817	0.00014757	0.0459959	0.0177077	0.00950724	29.6914	29.6914
methyl	cg18092474	Non-essential metals	Cd	Cd	hs_cd_m_Log2	hs_cotinine_mcat_None3; hs_cd_m_Log2	0.00847495	0.00175333	1.52074e-06	0.00576974	0.00183216	0.00167939	31.9201	31.9201
methyl	cg11924019	Non-essential metals	Cd	Cd	hs_cd_m_Log2	hs_cotinine_mcat_None3; hs_cd_m_Log2	0.00612641	0.00116665	1.79578e-07	0.00400992	0.00121468	0.000992076	34.5471	34.5471
methyl	cg05549655	Non-essential metals	Cd	Cd	hs_cd_m_Log2	hs_cotinine_mcat_None3; hs_cd_m_Log2	0.00871378	0.00152751	1.47983e-08	0.00553015	0.00158352	0.000496919	36.5356	36.5356
methyl	cg25949550	Non-essential metals	Cd	Cd	hs_cd_m_Log2	hs_globalsmok_m_Nonesmoker; hs_cd_m_Log2	-0.0094992	0.00109299	1.20604e-17	-0.00602073	0.00122869	1.0941e-06	36.6186	36.6186
methyl	cg15507334	Non-essential metals	Cd	Cd	hs_cd_m_Log2	hs_globalsmok_m_Nonesmoker; hs_cd_m_Log2	0.00572452	0.00103307	3.71469e-08	0.00350371	0.00117079	0.00282468	38.7946	38.7946
methyl	cg11207515	Non-essential metals	Cd	Cd	hs_cd_m_Log2	hs_cd_m_Log2; hs_globalsmok_m_Nonesmoker	-0.00960097	0.00150469	2.54309e-10	-0.00549357	0.00169718	0.00124272	42.7811	42.7811
methyl	cg19089201	Non-essential metals	Cd	Cd	hs_cd_m_Log2	hs_globalsmok_m_Nonesmoker; hs_cd_m_Log2	0.0220427	0.00287123	3.44387e-14	0.0117831	0.00321508	0.000258599	46.544	46.544
methyl	cg04180046	Non-essential metals	Cd	Cd	hs_cd_m_Log2	hs_globalsmok_m_Nonesmoker; hs_cd_m_Log2	0.00921149	0.00122812	1.2615e-13	0.00459968	0.00137172	0.00082464	50.0659	50.0659
methyl	cg22132788	Non-essential metals	Cd	Cd	hs_cd_m_Log2	hs_globalsmok_m_Nonesmoker; hs_cd_m_Log2	0.0218911	0.003642	2.47066e-09	0.0104665	0.00409539	0.0107249	52.1883	52.1883
methyl	cg12803068	Non-essential metals	Cd	Cd	hs_cd_m_Log2	hs_globalsmok_m_Nonesmoker; hs_cd_m_Log2	0.0191247	0.00270532	2.68473e-12	0.00895074	0.00302219	0.00312217	53.1979	53.1979

## Sheet: TS4B
Table S4B. Results of the multi-exposure models for the childhood exposome and child molecular phenotypes
aMolecular layers are: met_u = urinary metabolome, met_s = serum metabolome, methy = blood DNA methylation, trans = blood gene expression, mirna = blood miRNA expression, prot = plasma proteins
bFor methylation, effect size is reported as a difference in methylation levels between categories of discrete exposure variables or for IQR of continuous exposure variables. For other omics it is reported as Log2 Fold Change. For Exposures with >2 levels, effect is reported only for the highest category versus the reference one.
cP.Values were corrected within each omics platform by the number of molecular features of a given omics platform. For methylation, gene expression and miRNAs we used the False Discovery Rate (FDR) - Benjamini Hochberg. For other omics we calculated the effective number of tests (ENT) and divided the nominal p-values by that number.
dOmics- and exposome-wide Bonferroni (BN) correction threshold, indicates if an association reachers P.Value<1E-09, that corresponds to the P.Value corrected by all tests performed.
ePercentage change of the effect size between the single-exposure model and the multi-exposure model
							Single-exposure model			Multi-exposure model
Molecular layera	Molecular feature	Exp. Group	Exp. Subgroup	Exposure	Exposure_Rvar	Model - exposures included	Effectb	SE	P.Value	Effectb	SE	P.Value	Perc. change effecte	Perc. change effect in absolute terms
metabolome_serum	PC ae C36:5	Non-essential metals	Hg	Hg	hs_hg_c_Log2	hs_pfunda_c_Log2; hs_hg_c_Log2; hs_se_c_Log2; hs_cs_c_Log2	0.0537417	0.0160177	0.000818416	-0.00334658	0.0184267	0.855915	-106.2	106.2
metabolome_urine	Hippurate	Lifestyle	Diet	KIDMED	hs_KIDMED_None	hs_total_veg_Ter3; hs_KIDMED_None; hs_detp_cadj_Log2; hs_total_fruits_Ter3	0.127948	0.0355888	0.000337538	0.00666154	0.0416449	0.87294	-94.8	94.8
metabolome_urine	Trimethylamine oxide	PFASs	PFUNDA	PFUNDA	hs_pfunda_c_Log2	hs_total_fish_Ter3; hs_pfunda_c_Log2; hs_as_c_Log2; hs_hg_c_Log2; hs_pcb180_cadj_Log2	0.36912	0.0836438	1.11265e-05	0.0226403	0.0894458	0.800221	-93.9	93.9
metabolome_urine	Taurine	Non-essential metals	Hg	Hg	hs_hg_c_Log2	hs_pfunda_c_Log2; h_Benzene_Log; hs_as_c_Log2; hs_hg_c_Log2; hs_se_c_Log2; hs_total_meat_Ter3	0.252968	0.0772402	0.00108695	0.0313944	0.0946743	0.740247	-87.6	87.6
metabolome_serum	PC aa C42:2	Essential minerals	Se	Se	hs_se_c_Log2	hs_pfunda_c_Log2; hs_as_c_Log2; hs_hg_c_Log2; hs_se_c_Log2	0.043347	0.012245	0.000415725	0.00570217	0.0126163	0.651376	-86.8	86.8
metabolome_urine	Trimethylamine oxide	Lifestyle	Diet	Fish	hs_total_fish_Ter3	hs_total_fish_Ter3; hs_pfunda_c_Log2; hs_as_c_Log2; hs_hg_c_Log2; hs_pcb180_cadj_Log2	0.431048	0.130058	0.000946688	0.0857316	0.132025	0.516232	-80.1	80.1
metabolome_serum	PC aa C40:6	Essential minerals	Se	Se	hs_se_c_Log2	hs_pfunda_c_Log2; hs_KIDMED_None; hs_as_c_Log2; hs_hg_c_Log2; hs_se_c_Log2; hs_total_fish_Ter3	0.0921372	0.0159902	1.05905e-08	0.0193415	0.016086	0.22946	-79	79
metabolome_serum	PC aa C38:1	Lifestyle	Diet	Fish	hs_total_fish_Ter3	hs_total_fish_Ter3; hs_pfunda_c_Log2; hs_pbde153_cadj_Log2; hs_as_c_Log2; hs_hg_c_Log2; hs_se_c_Log2; hs_cs_c_Log2	0.14839	0.0374413	7.83721e-05	0.031407	0.0388889	0.419479	-78.8	78.8
metabolome_serum	PC aa C36:0	Non-essential metals	As	As	hs_as_c_Log2	hs_total_fish_Ter3; h_TEX_Log; hs_pfunda_c_Log2; hs_as_c_Log2; hs_hg_c_Log2; hs_se_c_Log2; hs_cs_c_Log2	0.117918	0.0169765	6.19297e-12	0.0252427	0.0180984	0.163356	-78.6	78.6
metabolome_serum	SM OH C16:1	Non-essential metals	Hg	Hg	hs_hg_c_Log2	hs_cs_c_Log2; h_PM_Log; hs_pfos_c_Log2; hs_cotinine_cdich_NoneDetected; hs_hg_c_Log2; hs_se_c_Log2; hs_bakery_prod_Ter3; hs_meohp_cadj_Log2	0.0528851	0.012701	3.35671e-05	0.0117566	0.0135517	0.385824	-77.8	77.8
metabolome_serum	PC aa C38:6	Lifestyle	Diet	KIDMED	hs_KIDMED_None	hs_pfunda_c_Log2; hs_KIDMED_None; hs_as_c_Log2; hs_fastfood_Ter3; hs_hg_c_Log2; hs_se_c_Log2; hs_total_fish_Ter3	0.0509725	0.0120981	2.70874e-05	0.0113461	0.0121774	0.351665	-77.7	77.7
metabolome_serum	PC ae C40:2	Essential minerals	Se	Se	hs_se_c_Log2	hs_pfos_c_Log2; hs_cotinine_cdich_NoneDetected; hs_as_c_Log2; hs_hg_c_Log2; hs_se_c_Log2; hs_cs_c_Log2	0.04918	0.0123536	7.28012e-05	0.0113794	0.013062	0.383834	-76.9	76.9
metabolome_serum	PC aa C38:0	Non-essential metals	As	As	hs_as_c_Log2	hs_total_fish_Ter3; hs_total_sweets_Ter3; hs_pfunda_c_Log2; hs_cotinine_cdich_NoneDetected; hs_as_c_Log2; hs_hg_c_Log2; hs_se_c_Log2; hs_cs_c_Log2	0.152301	0.0165432	1.49248e-19	0.0364281	0.0171466	0.0338367	-76.1	76.1
metabolome_serum	PC ae C40:6	Lifestyle	Diet	KIDMED	hs_KIDMED_None	hs_total_fish_Ter3; hs_pfunda_c_Log2; hs_KIDMED_None; hs_cotinine_cdich_NoneDetected; hs_as_c_Log2; hs_fastfood_Ter3; hs_hg_c_Log2; hs_se_c_Log2; hs_cs_c_Log2	0.0384974	0.00981572	9.28678e-05	0.00923903	0.01019	0.364765	-76	76
metabolome_serum	PC ae C40:6	Non-essential metals	As	As	hs_as_c_Log2	hs_total_fish_Ter3; hs_pfunda_c_Log2; hs_KIDMED_None; hs_cotinine_cdich_NoneDetected; hs_as_c_Log2; hs_fastfood_Ter3; hs_hg_c_Log2; hs_se_c_Log2; hs_cs_c_Log2	0.106353	0.014492	4.00074e-13	0.0257407	0.0155642	0.0984269	-75.8	75.8
metabolome_serum	PC ae C38:6	Lifestyle	Diet	Fish	hs_total_fish_Ter3	hs_total_fish_Ter3; hs_pfunda_c_Log2; hs_as_c_Log2; hs_fastfood_Ter3; hs_hg_c_Log2; hs_se_c_Log2; hs_cs_c_Log2	0.13946	0.0254136	4.98263e-08	0.0347044	0.0255454	0.174555	-75.1	75.1
metabolome_serum	PC ae C38:6	Non-essential metals	As	As	hs_as_c_Log2	hs_total_fish_Ter3; hs_pfunda_c_Log2; hs_as_c_Log2; hs_fastfood_Ter3; hs_hg_c_Log2; hs_se_c_Log2; hs_cs_c_Log2	0.116548	0.0167044	5.00953e-12	0.029481	0.0178964	0.0997614	-74.7	74.7
metabolome_serum	PC ae C40:6	Lifestyle	Diet	Fish	hs_total_fish_Ter3	hs_total_fish_Ter3; hs_pfunda_c_Log2; hs_KIDMED_None; hs_cotinine_cdich_NoneDetected; hs_as_c_Log2; hs_fastfood_Ter3; hs_hg_c_Log2; hs_se_c_Log2; hs_cs_c_Log2	0.130666	0.0220487	4.06307e-09	0.033962	0.0231681	0.142945	-74	74
metabolome_serum	PC aa C36:6	Lifestyle	Diet	Fish	hs_total_fish_Ter3	hs_total_fish_Ter3; hs_pfunda_c_Log2; hs_KIDMED_None; hs_pm25_yr_hs_h_None; hs_as_c_Log2; hs_hg_c_Log2; hs_se_c_Log2; hs_cs_c_Log2	0.215879	0.0358409	2.28042e-09	0.0560701	0.0380409	0.140765	-74	74
metabolome_serum	PC aa C36:5	PFASs	PFUNDA	PFUNDA	hs_pfunda_c_Log2	hs_total_fish_Ter3; hs_pfunda_c_Log2; hs_KIDMED_None; hs_as_c_Log2; hs_hg_c_Log2; hs_cs_c_Log2	0.13087	0.027173	1.65309e-06	0.0341321	0.0294805	0.247187	-73.9	73.9
metabolome_serum	PC aa C36:6	Essential minerals	Se	Se	hs_se_c_Log2	hs_total_fish_Ter3; hs_pfunda_c_Log2; hs_KIDMED_None; hs_pm25_yr_hs_h_None; hs_as_c_Log2; hs_hg_c_Log2; hs_se_c_Log2; hs_cs_c_Log2	0.11321	0.0211244	1.00442e-07	0.0304409	0.0218428	0.163692	-73.1	73.1
metabolome_serum	PC ae C38:0	Essential minerals	Se	Se	hs_se_c_Log2	hs_total_fish_Ter3; hs_pfunda_c_Log2; hs_KIDMED_None; hs_cotinine_cdich_NoneDetected; hs_as_c_Log2; hs_hg_c_Log2; hs_se_c_Log2; hs_cs_c_Log2	0.0934109	0.0160571	7.68741e-09	0.0255929	0.0165606	0.122517	-72.6	72.6
metabolome_serum	PC aa C42:0	Lifestyle	Diet	Fish	hs_total_fish_Ter3	hs_pfunda_c_Log2; hs_cotinine_cdich_NoneDetected; hs_as_c_Log2; hs_hg_c_Log2; hs_se_c_Log2; hs_total_fish_Ter3	0.0819161	0.0215161	0.000147773	0.0230785	0.0224528	0.304224	-71.8	71.8
metabolome_serum	PC aa C40:1	Lifestyle	Diet	Fish	hs_total_fish_Ter3	hs_pfunda_c_Log2; hs_as_c_Log2; hs_hg_c_Log2; hs_se_c_Log2; hs_total_fish_Ter3	0.0600296	0.0153497	9.72314e-05	0.0175371	0.0160173	0.27379	-70.8	70.8
metabolome_serum	PC aa C38:6	Essential minerals	Se	Se	hs_se_c_Log2	hs_pfunda_c_Log2; hs_KIDMED_None; hs_as_c_Log2; hs_fastfood_Ter3; hs_hg_c_Log2; hs_se_c_Log2; hs_total_fish_Ter3	0.113407	0.0158762	1.59123e-12	0.0333113	0.0156412	0.033403	-70.6	70.6
metabolome_serum	PC ae C40:2	Non-essential metals	As	As	hs_as_c_Log2	hs_pfos_c_Log2; hs_cotinine_cdich_NoneDetected; hs_as_c_Log2; hs_hg_c_Log2; hs_se_c_Log2; hs_cs_c_Log2	0.0640578	0.013897	4.47547e-06	0.0189513	0.0152889	0.215389	-70.4	70.4
metabolome_serum	C5	Phenols	BPA	BPA	hs_bpa_cadj_Log2	hs_pfos_c_Log2; hs_uvdvf_mt_hs_h_None; hs_bpa_cadj_Log2	0.0522638	0.011366	4.71885e-06	0.0154602	0.0127049	0.223897	-70.4	70.4
metabolome_serum	PC aa C36:5	Lifestyle	Diet	Fish	hs_total_fish_Ter3	hs_total_fish_Ter3; hs_pfunda_c_Log2; hs_KIDMED_None; hs_as_c_Log2; hs_hg_c_Log2; hs_cs_c_Log2	0.207478	0.0422268	1.02116e-06	0.0614057	0.0455103	0.17751	-70.4	70.4
metabolome_serum	PC aa C40:5	PFASs	PFUNDA	PFUNDA	hs_pfunda_c_Log2	hs_pfunda_c_Log2; hs_hcb_cadj_Log2; hs_hg_c_Log2; hs_pcb118_cadj_Log2	-0.0544222	0.015479	0.000454926	-0.0161997	0.0170074	0.341035	-70.2	70.2
metabolome_serum	PC aa C40:6	Non-essential metals	As	As	hs_as_c_Log2	hs_pfunda_c_Log2; hs_KIDMED_None; hs_as_c_Log2; hs_hg_c_Log2; hs_se_c_Log2; hs_total_fish_Ter3	0.140147	0.0178195	8.29436e-15	0.0418757	0.018983	0.0275799	-70.1	70.1
metabolome_serum	PC ae C40:1	Non-essential metals	Hg	Hg	hs_hg_c_Log2	hs_pfna_c_Log2; hs_pcb118_cadj_Log2; hs_as_c_Log2; hs_hg_c_Log2; hs_se_c_Log2; hs_total_fish_Ter3	0.0806703	0.0141492	1.50011e-08	0.0246691	0.0169656	0.146195	-69.4	69.4
metabolome_serum	PC aa C38:3	OCs	PCBs	PCB 118	hs_pcb118_cadj_Log2	hs_pcb118_cadj_Log2; hs_hcb_cadj_Log2; hs_total_lipids_Ter2	-0.0476756	0.011734	5.16366e-05	-0.0149114	0.0133163	0.263036	-68.7	68.7
proteome	IL1beta	OCs	PCBs	PCB 153	hs_pcb153_cadj_Log2	hs_k_c_Log2; hs_mg_c_Log2; hs_pbde153_cadj_Log2; hs_hcb_cadj_Log2; hs_pcb153_cadj_Log2	-0.130258	0.0315687	3.95298e-05	-0.0410215	0.0406049	0.312583	-68.5	68.5
proteome	MCP1	Essential minerals	Mg	Mg	hs_mg_c_Log2	hs_mg_c_Log2; hs_uvdvf_mt_hs_h_None; hs_k_c_Log2	0.0491754	0.0159545	0.00210323	0.0157213	0.0173801	0.365888	-68	68
metabolome_serum	PC aa C36:0	Lifestyle	Diet	Fish	hs_total_fish_Ter3	hs_total_fish_Ter3; h_TEX_Log; hs_pfunda_c_Log2; hs_as_c_Log2; hs_hg_c_Log2; hs_se_c_Log2; hs_cs_c_Log2	0.162159	0.02572	4.07017e-10	0.0529384	0.0258314	0.0406467	-67.4	67.4
metabolome_serum	PC ae C32:2	Non-essential metals	Hg	Hg	hs_hg_c_Log2	hs_pfunda_c_Log2; hs_as_c_Log2; hs_hg_c_Log2; hs_se_c_Log2; hs_total_fish_Ter3	0.0795788	0.0129554	1.108e-09	0.0262833	0.0164682	0.110758	-67	67
metabolome_serum	PC aa C40:6	Lifestyle	Diet	Fish	hs_total_fish_Ter3	hs_pfunda_c_Log2; hs_KIDMED_None; hs_as_c_Log2; hs_hg_c_Log2; hs_se_c_Log2; hs_total_fish_Ter3	0.195241	0.0269969	8.53863e-13	0.0655924	0.0283385	0.0208065	-66.4	66.4
metabolome_serum	PC ae C38:0	Lifestyle	Diet	Fish	hs_total_fish_Ter3	hs_total_fish_Ter3; hs_pfunda_c_Log2; hs_KIDMED_None; hs_cotinine_cdich_NoneDetected; hs_as_c_Log2; hs_hg_c_Log2; hs_se_c_Log2; hs_cs_c_Log2	0.173398	0.0272578	2.85357e-10	0.0597915	0.0288718	0.0385836	-65.5	65.5
metabolome_urine	Trimethylamine oxide	Non-essential metals	Hg	Hg	hs_hg_c_Log2	hs_total_fish_Ter3; hs_pfunda_c_Log2; hs_as_c_Log2; hs_hg_c_Log2; hs_pcb180_cadj_Log2	0.561092	0.0772129	6.67274e-13	0.195774	0.0921066	0.0337514	-65.1	65.1
metabolome_serum	PC aa C38:0	Lifestyle	Diet	Fish	hs_total_fish_Ter3	hs_total_fish_Ter3; hs_total_sweets_Ter3; hs_pfunda_c_Log2; hs_cotinine_cdich_NoneDetected; hs_as_c_Log2; hs_hg_c_Log2; hs_se_c_Log2; hs_cs_c_Log2	0.19908	0.0252007	6.36024e-15	0.0695699	0.0244834	0.00456767	-65.1	65.1
metabolome_serum	PC aa C38:0	Non-essential metals	Cs	Cs	hs_cs_c_Log2	hs_total_fish_Ter3; hs_total_sweets_Ter3; hs_pfunda_c_Log2; hs_cotinine_cdich_NoneDetected; hs_as_c_Log2; hs_hg_c_Log2; hs_se_c_Log2; hs_cs_c_Log2	0.0677878	0.0161285	2.83287e-05	0.0237424	0.0148051	0.109057	-65	65
metabolome_serum	PC ae C32:2	Lifestyle	Diet	Fish	hs_total_fish_Ter3	hs_pfunda_c_Log2; hs_as_c_Log2; hs_hg_c_Log2; hs_se_c_Log2; hs_total_fish_Ter3	0.0801908	0.0217732	0.00024093	0.0281519	0.0228359	0.2179	-64.9	64.9
metabolome_serum	PC aa C36:6	Non-essential metals	As	As	hs_as_c_Log2	hs_total_fish_Ter3; hs_pfunda_c_Log2; hs_KIDMED_None; hs_pm25_yr_hs_h_None; hs_as_c_Log2; hs_hg_c_Log2; hs_se_c_Log2; hs_cs_c_Log2	0.168095	0.0236035	1.84945e-12	0.0593893	0.0256681	0.0208542	-64.7	64.7
proteome	IL1beta	Essential minerals	Mg	Mg	hs_mg_c_Log2	hs_k_c_Log2; hs_mg_c_Log2; hs_pbde153_cadj_Log2; hs_hcb_cadj_Log2; hs_pcb153_cadj_Log2	0.0681342	0.0219811	0.00198418	0.0243045	0.0235602	0.30248	-64.3	64.3
metabolome_serum	PC ae C40:1	Essential minerals	Se	Se	hs_se_c_Log2	hs_pfna_c_Log2; hs_pcb118_cadj_Log2; hs_as_c_Log2; hs_hg_c_Log2; hs_se_c_Log2; hs_total_fish_Ter3	0.0514504	0.0139476	0.000235543	0.0184385	0.0145153	0.204236	-64.2	64.2
metabolome_serum	PC aa C38:6	Non-essential metals	As	As	hs_as_c_Log2	hs_pfunda_c_Log2; hs_KIDMED_None; hs_as_c_Log2; hs_fastfood_Ter3; hs_hg_c_Log2; hs_se_c_Log2; hs_total_fish_Ter3	0.16722	0.0176231	1.24285e-20	0.0601848	0.0184595	0.00114462	-64	64
metabolome_serum	PC aa C38:6	Lifestyle	Diet	Fish	hs_total_fish_Ter3	hs_pfunda_c_Log2; hs_KIDMED_None; hs_as_c_Log2; hs_fastfood_Ter3; hs_hg_c_Log2; hs_se_c_Log2; hs_total_fish_Ter3	0.217788	0.0268594	1.27401e-15	0.0788897	0.0276371	0.00438652	-63.8	63.8
metabolome_serum	PC aa C42:6	Non-essential metals	Hg	Hg	hs_hg_c_Log2	hs_pfunda_c_Log2; hs_pbde153_cadj_Log2; hs_KIDMED_None; hs_as_c_Log2; hs_hg_c_Log2; hs_cs_c_Log2	0.0519644	0.0113377	5.06254e-06	0.0187994	0.0134767	0.163294	-63.8	63.8
metabolome_serum	PC ae C42:2	Non-essential metals	Hg	Hg	hs_hg_c_Log2	hs_pfna_c_Log2; hs_as_c_Log2; hs_hg_c_Log2; hs_cs_c_Log2	0.0496262	0.0136516	0.000289736	0.0180238	0.0152677	0.238033	-63.7	63.7
metabolome_serum	PC aa C34:3	OCs	PCBs	PCB 118	hs_pcb118_cadj_Log2	hs_pm25_yr_hs_h_None; hs_hcb_cadj_Log2; hs_pcb118_cadj_Log2	-0.0568381	0.0141936	6.60298e-05	-0.0207127	0.0161476	0.199844	-63.6	63.6
metabolome_serum	PC aa C38:1	Non-essential metals	As	As	hs_as_c_Log2	hs_total_fish_Ter3; hs_pfunda_c_Log2; hs_pbde153_cadj_Log2; hs_as_c_Log2; hs_hg_c_Log2; hs_se_c_Log2; hs_cs_c_Log2	0.140204	0.0246267	1.57225e-08	0.0514581	0.0272205	0.0589482	-63.3	63.3
metabolome_serum	PC ae C34:0	Essential minerals	Se	Se	hs_se_c_Log2	hs_pfos_c_Log2; hs_as_c_Log2; hs_hg_c_Log2; hs_se_c_Log2; hs_cs_c_Log2	0.0572519	0.0154434	0.000219273	0.0211777	0.016494	0.199407	-63	63
metabolome_serum	PC ae C38:0	Non-essential metals	Cs	Cs	hs_cs_c_Log2	hs_total_fish_Ter3; hs_pfunda_c_Log2; hs_KIDMED_None; hs_cotinine_cdich_NoneDetected; hs_as_c_Log2; hs_hg_c_Log2; hs_se_c_Log2; hs_cs_c_Log2	0.0623428	0.0173256	0.000333546	0.0238939	0.0168017	0.155259	-61.7	61.7
metabolome_serum	PC ae C36:0	Non-essential metals	Hg	Hg	hs_hg_c_Log2	hs_pfunda_c_Log2; hs_as_c_Log2; hs_hg_c_Log2; hs_cs_c_Log2	0.0637353	0.0123717	3.02285e-07	0.0248237	0.0147186	0.0919533	-61.1	61.1
metabolome_serum	PC aa C38:1	Essential minerals	Se	Se	hs_se_c_Log2	hs_total_fish_Ter3; hs_pfunda_c_Log2; hs_pbde153_cadj_Log2; hs_as_c_Log2; hs_hg_c_Log2; hs_se_c_Log2; hs_cs_c_Log2	0.106671	0.0219215	1.29239e-06	0.0414425	0.0231777	0.0740291	-61.1	61.1
metabolome_serum	PC aa C42:0	Non-essential metals	As	As	hs_as_c_Log2	hs_pfunda_c_Log2; hs_cotinine_cdich_NoneDetected; hs_as_c_Log2; hs_hg_c_Log2; hs_se_c_Log2; hs_total_fish_Ter3	0.0805261	0.0141497	1.59177e-08	0.0317486	0.0156212	0.0423378	-60.6	60.6
metabolome_serum	PC aa C38:0	Essential minerals	Se	Se	hs_se_c_Log2	hs_total_fish_Ter3; hs_total_sweets_Ter3; hs_pfunda_c_Log2; hs_cotinine_cdich_NoneDetected; hs_as_c_Log2; hs_hg_c_Log2; hs_se_c_Log2; hs_cs_c_Log2	0.135237	0.0146716	1.35264e-19	0.0537068	0.014645	0.00025616	-60.3	60.3
metabolome_serum	PC aa C42:0	PFASs	PFUNDA	PFUNDA	hs_pfunda_c_Log2	hs_pfunda_c_Log2; hs_cotinine_cdich_NoneDetected; hs_as_c_Log2; hs_hg_c_Log2; hs_se_c_Log2; hs_total_fish_Ter3	0.0748491	0.0137583	6.46167e-08	0.0299396	0.0150675	0.0471508	-60	60
metabolome_serum	PC aa C34:1	OCs	PCBs	PCB 118	hs_pcb118_cadj_Log2	hs_hcb_cadj_Log2; hs_pcb118_cadj_Log2	-0.0444014	0.0113472	9.63697e-05	-0.0178065	0.0129836	0.170492	-59.9	59.9
metabolome_serum	PC aa C36:1	OCs	PCBs	PCB 118	hs_pcb118_cadj_Log2	hs_hcb_cadj_Log2; hs_pcb118_cadj_Log2	-0.04647	0.0121913	0.000145112	-0.0187955	0.0139556	0.178302	-59.6	59.6
metabolome_urine	Glycine	Essential minerals	Se	Se	hs_se_c_Log2	hs_ohminp_cadj_Log2; hs_pfos_c_Log2; hs_as_c_Log2; hs_hcb_cadj_Log2; hs_hg_c_Log2; hs_se_c_Log2; hs_cs_c_Log2	-0.0990518	0.0300052	0.00099167	-0.0403408	0.0317337	0.203899	-59.3	59.3
metabolome_serum	PC aa C42:2	Non-essential metals	Hg	Hg	hs_hg_c_Log2	hs_pfunda_c_Log2; hs_as_c_Log2; hs_hg_c_Log2; hs_se_c_Log2	0.0967573	0.0122671	6.97773e-15	0.0394765	0.0150316	0.00874573	-59.2	59.2
metabolome_serum	PC ae C40:6	Essential minerals	Se	Se	hs_se_c_Log2	hs_total_fish_Ter3; hs_pfunda_c_Log2; hs_KIDMED_None; hs_cotinine_cdich_NoneDetected; hs_as_c_Log2; hs_fastfood_Ter3; hs_hg_c_Log2; hs_se_c_Log2; hs_cs_c_Log2	0.0957777	0.0128445	1.71166e-13	0.0392353	0.0132518	0.00313076	-59	59
metabolome_serum	PC ae C34:0	Non-essential metals	Hg	Hg	hs_hg_c_Log2	hs_pfos_c_Log2; hs_as_c_Log2; hs_hg_c_Log2; hs_se_c_Log2; hs_cs_c_Log2	0.075691	0.0157282	1.6837e-06	0.0313872	0.0184604	0.0893494	-58.5	58.5
metabolome_serum	PC aa C42:0	Essential minerals	Se	Se	hs_se_c_Log2	hs_pfunda_c_Log2; hs_cotinine_cdich_NoneDetected; hs_as_c_Log2; hs_hg_c_Log2; hs_se_c_Log2; hs_total_fish_Ter3	0.0613329	0.0125951	1.27004e-06	0.0255783	0.0132306	0.053443	-58.3	58.3
metabolome_serum	lysoPC a C16:0	OCs	PCBs	PCB 118	hs_pcb118_cadj_Log2	hs_pcb118_cadj_Log2; hs_hcb_cadj_Log2; hs_mep_cadj_Log2	-0.0408038	0.0108585	0.000179796	-0.017072	0.0124095	0.16917	-58.2	58.2
metabolome_serum	PC aa C40:6	PFASs	PFUNDA	PFUNDA	hs_pfunda_c_Log2	hs_pfunda_c_Log2; hs_KIDMED_None; hs_as_c_Log2; hs_hg_c_Log2; hs_se_c_Log2; hs_total_fish_Ter3	0.150898	0.0172024	6.02829e-18	0.0636358	0.0183462	0.000542116	-57.8	57.8
metabolome_serum	PC aa C36:0	Non-essential metals	Cs	Cs	hs_cs_c_Log2	hs_total_fish_Ter3; h_TEX_Log; hs_pfunda_c_Log2; hs_as_c_Log2; hs_hg_c_Log2; hs_se_c_Log2; hs_cs_c_Log2	0.0636524	0.0163273	0.000102224	0.0268546	0.0156438	0.0863105	-57.8	57.8
metabolome_serum	PC aa C36:2	OCs	PCBs	PCB 118	hs_pcb118_cadj_Log2	hs_hcb_cadj_Log2; hs_pcb118_cadj_Log2	-0.0401007	0.0102509	9.6781e-05	-0.0169519	0.0117352	0.148855	-57.7	57.7
metabolome_serum	PC aa C40:1	Non-essential metals	As	As	hs_as_c_Log2	hs_pfunda_c_Log2; hs_as_c_Log2; hs_hg_c_Log2; hs_se_c_Log2; hs_total_fish_Ter3	0.0558582	0.0101043	3.97967e-08	0.0241578	0.0111442	0.0303786	-56.8	56.8
metabolome_serum	Serotonin	Phenols	BPA	BPA	hs_bpa_cadj_Log2	hs_tl_cdich_NoneDetected; hs_hum_mt_hs_h_None; hs_bpa_cadj_Log2	-0.110702	0.0276269	6.53365e-05	-0.0480248	0.0289001	0.0968286	-56.6	56.6
metabolome_serum	PC aa C40:1	Essential minerals	Se	Se	hs_se_c_Log2	hs_pfunda_c_Log2; hs_as_c_Log2; hs_hg_c_Log2; hs_se_c_Log2; hs_total_fish_Ter3	0.0404121	0.00900061	7.82215e-06	0.0175746	0.00944134	0.0629294	-56.5	56.5
metabolome_serum	PC aa C36:0	Essential minerals	Se	Se	hs_se_c_Log2	hs_total_fish_Ter3; h_TEX_Log; hs_pfunda_c_Log2; hs_as_c_Log2; hs_hg_c_Log2; hs_se_c_Log2; hs_cs_c_Log2	0.112995	0.0150056	1.00286e-13	0.0496595	0.0154096	0.00130512	-56.1	56.1
metabolome_serum	PC aa C32:1	OCs	PCBs	PCB 118	hs_pcb118_cadj_Log2	hs_hcb_cadj_Log2; hs_pcb118_cadj_Log2	-0.0694536	0.0193792	0.000352273	-0.0306	0.0222168	0.16867	-55.9	55.9
metabolome_serum	PC aa C40:1	Non-essential metals	Hg	Hg	hs_hg_c_Log2	hs_pfunda_c_Log2; hs_as_c_Log2; hs_hg_c_Log2; hs_se_c_Log2; hs_total_fish_Ter3	0.0657	0.00908179	8.39949e-13	0.0294163	0.011551	0.0110027	-55.2	55.2
metabolome_serum	lysoPC a C18:0	OCs	PCBs	PCB 118	hs_pcb118_cadj_Log2	hs_hcb_cadj_Log2; hs_pcb118_cadj_Log2	-0.0491429	0.0125483	9.50651e-05	-0.0223754	0.0143757	0.119863	-54.5	54.5
metabolome_serum	PC aa C40:6	Lifestyle	Diet	KIDMED	hs_KIDMED_None	hs_pfunda_c_Log2; hs_KIDMED_None; hs_as_c_Log2; hs_hg_c_Log2; hs_se_c_Log2; hs_total_fish_Ter3	0.046251	0.0121126	0.000141285	0.0212185	0.0117858	0.072063	-54.1	54.1
metabolome_serum	PC ae C38:0	Non-essential metals	Hg	Hg	hs_hg_c_Log2	hs_total_fish_Ter3; hs_pfunda_c_Log2; hs_KIDMED_None; hs_cotinine_cdich_NoneDetected; hs_as_c_Log2; hs_hg_c_Log2; hs_se_c_Log2; hs_cs_c_Log2	0.168095	0.0159164	5.62672e-25	0.0772795	0.0200291	0.000120364	-54	54
metabolome_serum	PC ae C38:6	Non-essential metals	Hg	Hg	hs_hg_c_Log2	hs_total_fish_Ter3; hs_pfunda_c_Log2; hs_as_c_Log2; hs_fastfood_Ter3; hs_hg_c_Log2; hs_se_c_Log2; hs_cs_c_Log2	0.155355	0.0147816	9.24415e-25	0.0718171	0.0184169	0.000101854	-53.8	53.8
metabolome_serum	PC aa C36:5	Non-essential metals	Hg	Hg	hs_hg_c_Log2	hs_total_fish_Ter3; hs_pfunda_c_Log2; hs_KIDMED_None; hs_as_c_Log2; hs_hg_c_Log2; hs_cs_c_Log2	0.184977	0.0250482	2.87523e-13	0.0854493	0.0305562	0.0052507	-53.8	53.8
metabolome_serum	PC ae C38:0	Lifestyle	Diet	KIDMED	hs_KIDMED_None	hs_total_fish_Ter3; hs_pfunda_c_Log2; hs_KIDMED_None; hs_cotinine_cdich_NoneDetected; hs_as_c_Log2; hs_hg_c_Log2; hs_se_c_Log2; hs_cs_c_Log2	0.0466844	0.0121657	0.000130937	0.0215664	0.0119992	0.0725429	-53.8	53.8
metabolome_serum	PC aa C42:1	Non-essential metals	As	As	hs_as_c_Log2	hs_pfunda_c_Log2; hs_as_c_Log2; hs_hg_c_Log2; hs_se_c_Log2	0.0838615	0.0145058	9.48323e-09	0.0397926	0.0160144	0.0131004	-52.5	52.5
metabolome_serum	PC ae C38:0	PFASs	PFUNDA	PFUNDA	hs_pfunda_c_Log2	hs_total_fish_Ter3; hs_pfunda_c_Log2; hs_KIDMED_None; hs_cotinine_cdich_NoneDetected; hs_as_c_Log2; hs_hg_c_Log2; hs_se_c_Log2; hs_cs_c_Log2	0.143686	0.0173358	3.08909e-16	0.0689372	0.0186371	0.000226542	-52	52
metabolome_serum	PC aa C34:4	OCs	HCB	HCB	hs_hcb_cadj_Log2	hs_pm25_yr_hs_h_None; hs_hcb_cadj_Log2; hs_pcb118_cadj_Log2	-0.0758145	0.0207614	0.000271907	-0.0364458	0.023695	0.124287	-51.9	51.9
metabolome_serum	PC ae C34:0	Non-essential metals	As	As	hs_as_c_Log2	hs_pfos_c_Log2; hs_as_c_Log2; hs_hg_c_Log2; hs_se_c_Log2; hs_cs_c_Log2	0.0757201	0.0173738	1.42486e-05	0.0364735	0.0192982	0.0590035	-51.8	51.8
metabolome_serum	PC ae C42:3	Non-essential metals	Hg	Hg	hs_hg_c_Log2	hs_pfunda_c_Log2; hs_as_c_Log2; hs_hg_c_Log2; hs_cs_c_Log2	0.0776021	0.0129968	3.11759e-09	0.0374623	0.015459	0.0155287	-51.7	51.7
metabolome_serum	PC ae C38:0	Non-essential metals	As	As	hs_as_c_Log2	hs_total_fish_Ter3; hs_pfunda_c_Log2; hs_KIDMED_None; hs_cotinine_cdich_NoneDetected; hs_as_c_Log2; hs_hg_c_Log2; hs_se_c_Log2; hs_cs_c_Log2	0.15767	0.017779	2.68575e-18	0.0764072	0.0194513	9.06065e-05	-51.5	51.5
metabolome_serum	PC aa C36:3	OCs	PCBs	PCB 118	hs_pcb118_cadj_Log2	hs_hcb_cadj_Log2; hs_pcb118_cadj_Log2	-0.0468218	0.0104196	7.68996e-06	-0.0230958	0.0119271	0.0530549	-50.7	50.7
metabolome_serum	PC aa C38:6	PFASs	PFUNDA	PFUNDA	hs_pfunda_c_Log2	hs_pfunda_c_Log2; hs_KIDMED_None; hs_as_c_Log2; hs_fastfood_Ter3; hs_hg_c_Log2; hs_se_c_Log2; hs_total_fish_Ter3	0.18473	0.0169231	1.69978e-26	0.0912369	0.0178348	3.64923e-07	-50.6	50.6
metabolome_serum	PC ae C40:6	PFASs	PFUNDA	PFUNDA	hs_pfunda_c_Log2	hs_total_fish_Ter3; hs_pfunda_c_Log2; hs_KIDMED_None; hs_cotinine_cdich_NoneDetected; hs_as_c_Log2; hs_fastfood_Ter3; hs_hg_c_Log2; hs_se_c_Log2; hs_cs_c_Log2	0.124135	0.0139315	1.88451e-18	0.0615169	0.0149102	3.9555e-05	-50.4	50.4
metabolome_serum	PC aa C38:1	Non-essential metals	Hg	Hg	hs_hg_c_Log2	hs_total_fish_Ter3; hs_pfunda_c_Log2; hs_pbde153_cadj_Log2; hs_as_c_Log2; hs_hg_c_Log2; hs_se_c_Log2; hs_cs_c_Log2	0.172374	0.0220743	1.26701e-14	0.0860227	0.0280373	0.00220324	-50.1	50.1
metabolome_serum	PC aa C42:1	Non-essential metals	Hg	Hg	hs_hg_c_Log2	hs_pfunda_c_Log2; hs_as_c_Log2; hs_hg_c_Log2; hs_se_c_Log2	0.0953172	0.0130479	5.08203e-13	0.0483681	0.0161581	0.0028162	-49.3	49.3
metabolome_serum	PC aa C36:6	Non-essential metals	Hg	Hg	hs_hg_c_Log2	hs_total_fish_Ter3; hs_pfunda_c_Log2; hs_KIDMED_None; hs_pm25_yr_hs_h_None; hs_as_c_Log2; hs_hg_c_Log2; hs_se_c_Log2; hs_cs_c_Log2	0.203046	0.021046	2.98144e-21	0.102976	0.0263998	0.000101388	-49.3	49.3
metabolome_serum	PC ae C42:3	PFASs	PFUNDA	PFUNDA	hs_pfunda_c_Log2	hs_pfunda_c_Log2; hs_as_c_Log2; hs_hg_c_Log2; hs_cs_c_Log2	0.0700529	0.01398	6.24244e-07	0.0357219	0.0153502	0.0201276	-49	49
metabolome_serum	PC aa C36:6	PFASs	PFUNDA	PFUNDA	hs_pfunda_c_Log2	hs_total_fish_Ter3; hs_pfunda_c_Log2; hs_KIDMED_None; hs_pm25_yr_hs_h_None; hs_as_c_Log2; hs_hg_c_Log2; hs_se_c_Log2; hs_cs_c_Log2	0.182178	0.0228031	3.20584e-15	0.0930119	0.0246247	0.000166576	-48.9	48.9
metabolome_serum	PC aa C40:4	OCs	PCBs	PCB 118	hs_pcb118_cadj_Log2	hs_hcb_cadj_Log2; hs_hg_c_Log2; hs_pcb118_cadj_Log2	-0.0496231	0.0110344	7.56656e-06	-0.0258631	0.0124983	0.038733	-47.9	47.9
metabolome_serum	PC aa C38:0	Tobacco smoke	Cotinine	Cotinine	hs_cotinine_cdich_NoneUndetected	hs_total_fish_Ter3; hs_total_sweets_Ter3; hs_pfunda_c_Log2; hs_cotinine_cdich_NoneDetected; hs_as_c_Log2; hs_hg_c_Log2; hs_se_c_Log2; hs_cs_c_Log2	0.099356	0.0259046	0.00013195	0.0517274	0.0232821	0.0264896	-47.9	47.9
proteome	HGF	Essential minerals	Mg	Mg	hs_mg_c_Log2	hs_cu_c_Log2; hs_mg_c_Log2; hs_k_c_Log2; hs_uvdvf_mt_hs_h_None	0.0388021	0.00934921	3.56382e-05	0.0202727	0.0101941	0.0469731	-47.8	47.8
proteome	HGF	Essential minerals	Cu	Cu	hs_cu_c_Log2	hs_cu_c_Log2; hs_mg_c_Log2; hs_k_c_Log2; hs_uvdvf_mt_hs_h_None	0.0306274	0.00965251	0.00154851	0.0160591	0.0100284	0.109571	-47.6	47.6
metabolome_serum	PC aa C42:1	Essential minerals	Se	Se	hs_se_c_Log2	hs_pfunda_c_Log2; hs_as_c_Log2; hs_hg_c_Log2; hs_se_c_Log2	0.0657139	0.0129057	4.12376e-07	0.0344189	0.0135618	0.011279	-47.6	47.6
metabolome_serum	PC ae C38:6	Non-essential metals	Cs	Cs	hs_cs_c_Log2	hs_total_fish_Ter3; hs_pfunda_c_Log2; hs_as_c_Log2; hs_fastfood_Ter3; hs_hg_c_Log2; hs_se_c_Log2; hs_cs_c_Log2	0.0827971	0.015991	2.63833e-07	0.0438105	0.0154689	0.00470241	-47.1	47.1
metabolome_serum	PC aa C38:0	PFASs	PFUNDA	PFUNDA	hs_pfunda_c_Log2	hs_total_fish_Ter3; hs_total_sweets_Ter3; hs_pfunda_c_Log2; hs_cotinine_cdich_NoneDetected; hs_as_c_Log2; hs_hg_c_Log2; hs_se_c_Log2; hs_cs_c_Log2	0.18676	0.0157207	7.93479e-31	0.0988525	0.0164399	2.4302e-09	-47.1	47.1
metabolome_serum	PC aa C36:0	Non-essential metals	Hg	Hg	hs_hg_c_Log2	hs_total_fish_Ter3; h_TEX_Log; hs_pfunda_c_Log2; hs_as_c_Log2; hs_hg_c_Log2; hs_se_c_Log2; hs_cs_c_Log2	0.174328	0.0148647	4.00149e-30	0.0925925	0.0186409	7.79969e-07	-46.9	46.9
metabolome_serum	PC aa C42:6	PFASs	PFUNDA	PFUNDA	hs_pfunda_c_Log2	hs_pfunda_c_Log2; hs_pbde153_cadj_Log2; hs_KIDMED_None; hs_as_c_Log2; hs_hg_c_Log2; hs_cs_c_Log2	0.0534684	0.0121507	1.178e-05	0.0284719	0.0133672	0.0333805	-46.8	46.8
metabolome_serum	PC ae C40:6	Non-essential metals	Cs	Cs	hs_cs_c_Log2	hs_total_fish_Ter3; hs_pfunda_c_Log2; hs_KIDMED_None; hs_cotinine_cdich_NoneDetected; hs_as_c_Log2; hs_fastfood_Ter3; hs_hg_c_Log2; hs_se_c_Log2; hs_cs_c_Log2	0.0675186	0.0139212	1.39911e-06	0.0359647	0.0134357	0.00753674	-46.7	46.7
metabolome_serum	PC ae C40:1	Lifestyle	Diet	Fish	hs_total_fish_Ter3	hs_pfna_c_Log2; hs_pcb118_cadj_Log2; hs_as_c_Log2; hs_hg_c_Log2; hs_se_c_Log2; hs_total_fish_Ter3	0.105753	0.0236672	8.64004e-06	0.0564471	0.0245688	0.0217646	-46.6	46.6
metabolome_serum	PC aa C38:1	PFASs	PFUNDA	PFUNDA	hs_pfunda_c_Log2	hs_total_fish_Ter3; hs_pfunda_c_Log2; hs_pbde153_cadj_Log2; hs_as_c_Log2; hs_hg_c_Log2; hs_se_c_Log2; hs_cs_c_Log2	0.159152	0.0237974	3.48819e-11	0.0853075	0.0261504	0.00113737	-46.4	46.4
metabolome_serum	PC aa C42:1	PFASs	PFUNDA	PFUNDA	hs_pfunda_c_Log2	hs_pfunda_c_Log2; hs_as_c_Log2; hs_hg_c_Log2; hs_se_c_Log2	0.0841864	0.0140747	2.92799e-09	0.0454438	0.0154233	0.00327784	-46	46
metabolome_serum	PC ae C40:6	Non-essential metals	Hg	Hg	hs_hg_c_Log2	hs_total_fish_Ter3; hs_pfunda_c_Log2; hs_KIDMED_None; hs_cotinine_cdich_NoneDetected; hs_as_c_Log2; hs_fastfood_Ter3; hs_hg_c_Log2; hs_se_c_Log2; hs_cs_c_Log2	0.145058	0.0127582	1.68667e-28	0.0782617	0.0160265	1.18789e-06	-46	46
metabolome_serum	PC ae C32:2	Non-essential metals	As	As	hs_as_c_Log2	hs_pfunda_c_Log2; hs_as_c_Log2; hs_hg_c_Log2; hs_se_c_Log2; hs_total_fish_Ter3	0.0792945	0.014328	3.84774e-08	0.0430629	0.0158884	0.00681916	-45.7	45.7
metabolome_serum	PC ae C38:6	PFASs	PFUNDA	PFUNDA	hs_pfunda_c_Log2	hs_total_fish_Ter3; hs_pfunda_c_Log2; hs_as_c_Log2; hs_fastfood_Ter3; hs_hg_c_Log2; hs_se_c_Log2; hs_cs_c_Log2	0.143066	0.0160225	1.60878e-18	0.0777705	0.0171731	6.54279e-06	-45.6	45.6
metabolome_urine	Taurine	Non-essential metals	As	As	hs_as_c_Log2	hs_pfunda_c_Log2; h_Benzene_Log; hs_as_c_Log2; hs_hg_c_Log2; hs_se_c_Log2; hs_total_meat_Ter3	0.289657	0.0848024	0.000657883	0.157886	0.0937024	0.0922599	-45.5	45.5
metabolome_serum	PC aa C38:0	Non-essential metals	Hg	Hg	hs_hg_c_Log2	hs_total_fish_Ter3; hs_total_sweets_Ter3; hs_pfunda_c_Log2; hs_cotinine_cdich_NoneDetected; hs_as_c_Log2; hs_hg_c_Log2; hs_se_c_Log2; hs_cs_c_Log2	0.215822	0.0142048	9.35911e-48	0.118982	0.0176436	2.41981e-11	-44.9	44.9
metabolome_serum	PC aa C42:6	Non-essential metals	As	As	hs_as_c_Log2	hs_pfunda_c_Log2; hs_pbde153_cadj_Log2; hs_KIDMED_None; hs_as_c_Log2; hs_hg_c_Log2; hs_cs_c_Log2	0.0566278	0.0125049	6.54357e-06	0.0312329	0.0139345	0.025186	-44.8	44.8
metabolome_serum	PC aa C40:5	OCs	PCBs	PCB 118	hs_pcb118_cadj_Log2	hs_pfunda_c_Log2; hs_hcb_cadj_Log2; hs_hg_c_Log2; hs_pcb118_cadj_Log2	-0.0626506	0.0122482	3.65631e-07	-0.0346976	0.0139851	0.0132386	-44.6	44.6
metabolome_serum	PC aa C36:0	PFASs	PFUNDA	PFUNDA	hs_pfunda_c_Log2	hs_total_fish_Ter3; h_TEX_Log; hs_pfunda_c_Log2; hs_as_c_Log2; hs_hg_c_Log2; hs_se_c_Log2; hs_cs_c_Log2	0.161096	0.0161548	1.52809e-22	0.0897393	0.0173672	2.79079e-07	-44.3	44.3
metabolome_serum	PC ae C38:6	Essential minerals	Se	Se	hs_se_c_Log2	hs_total_fish_Ter3; hs_pfunda_c_Log2; hs_as_c_Log2; hs_fastfood_Ter3; hs_hg_c_Log2; hs_se_c_Log2; hs_cs_c_Log2	0.12706	0.014659	1.43051e-17	0.0707349	0.0152392	3.84591e-06	-44.3	44.3
metabolome_serum	PC aa C36:6	Non-essential metals	Cs	Cs	hs_cs_c_Log2	hs_total_fish_Ter3; hs_pfunda_c_Log2; hs_KIDMED_None; hs_pm25_yr_hs_h_None; hs_as_c_Log2; hs_hg_c_Log2; hs_se_c_Log2; hs_cs_c_Log2	0.0965697	0.0226962	2.25709e-05	0.0538286	0.0221934	0.01544	-44.3	44.3
metabolome_serum	PC aa C38:1	Non-essential metals	Cs	Cs	hs_cs_c_Log2	hs_total_fish_Ter3; hs_pfunda_c_Log2; hs_pbde153_cadj_Log2; hs_as_c_Log2; hs_hg_c_Log2; hs_se_c_Log2; hs_cs_c_Log2	0.0839137	0.0235566	0.000382396	0.0467127	0.0235399	0.0474435	-44.3	44.3
metabolome_serum	PC ae C32:2	PFASs	PFUNDA	PFUNDA	hs_pfunda_c_Log2	hs_pfunda_c_Log2; hs_as_c_Log2; hs_hg_c_Log2; hs_se_c_Log2; hs_total_fish_Ter3	0.0772164	0.0139146	3.53823e-08	0.0431286	0.0153524	0.00504804	-44.1	44.1
metabolome_urine	N methylnicotinic acid	Lifestyle	Diet	KIDMED	hs_KIDMED_None	hs_oxominp_cadj_Log2; hs_total_fruits_Ter3; hs_KIDMED_None; hs_dmtp_cadj_Log2; hs_pcb153_cadj_Log2	0.126785	0.0392478	0.00127042	0.0714206	0.0434909	0.100817	-43.7	43.7
metabolome_serum	PC aa C36:5	Non-essential metals	Cs	Cs	hs_cs_c_Log2	hs_total_fish_Ter3; hs_pfunda_c_Log2; hs_KIDMED_None; hs_as_c_Log2; hs_hg_c_Log2; hs_cs_c_Log2	0.10292	0.0266359	0.00011763	0.0580453	0.0262449	0.0271806	-43.6	43.6
metabolome_urine	Citrate	OCs	HCB	HCB	hs_hcb_cadj_Log2	hs_pcb138_cadj_Log2; hs_hcb_cadj_Log2; hs_co_c_Log2	-0.118596	0.0363227	0.00112575	-0.0669953	0.0456059	0.142099	-43.5	43.5
metabolome_serum	PC aa C32:2	OCs	HCB	HCB	hs_hcb_cadj_Log2	hs_pm25_yr_hs_h_None; hs_hcb_cadj_Log2; hs_pcb118_cadj_Log2	-0.0758599	0.0212117	0.000362553	-0.042963	0.0242533	0.0767483	-43.4	43.4
metabolome_serum	SM OH C16:1	Tobacco smoke	Cotinine	Cotinine	hs_cotinine_cdich_NoneUndetected	hs_cs_c_Log2; h_PM_Log; hs_pfos_c_Log2; hs_cotinine_cdich_NoneDetected; hs_hg_c_Log2; hs_se_c_Log2; hs_bakery_prod_Ter3; hs_meohp_cadj_Log2	0.0941623	0.021296	1.06999e-05	0.0533437	0.021966	0.0153126	-43.3	43.3
metabolome_serum	PC aa C42:2	PFASs	PFUNDA	PFUNDA	hs_pfunda_c_Log2	hs_pfunda_c_Log2; hs_as_c_Log2; hs_hg_c_Log2; hs_se_c_Log2	0.0936677	0.013201	2.21693e-12	0.0535282	0.014348	0.000200049	-42.9	42.9
metabolome_serum	PC ae C40:6	Tobacco smoke	Cotinine	Cotinine	hs_cotinine_cdich_NoneUndetected	hs_total_fish_Ter3; hs_pfunda_c_Log2; hs_KIDMED_None; hs_cotinine_cdich_NoneDetected; hs_as_c_Log2; hs_fastfood_Ter3; hs_hg_c_Log2; hs_se_c_Log2; hs_cs_c_Log2	0.0836343	0.0224214	0.000200482	0.0477894	0.0212107	0.0244387	-42.9	42.9
metabolome_serum	PC ae C32:2	Essential minerals	Se	Se	hs_se_c_Log2	hs_pfunda_c_Log2; hs_as_c_Log2; hs_hg_c_Log2; hs_se_c_Log2; hs_total_fish_Ter3	0.0623701	0.0127432	1.12277e-06	0.0356723	0.0134605	0.00815379	-42.8	42.8
proteome	HGF	Meteorological	UV	UV	hs_uvdvf_mt_hs_h_None	hs_cu_c_Log2; hs_mg_c_Log2; hs_k_c_Log2; hs_uvdvf_mt_hs_h_None	-0.0440833	0.0127295	0.000553566	-0.0252417	0.01318	0.0557201	-42.7	42.7
metabolome_serum	PC ae C40:2	Non-essential metals	Hg	Hg	hs_hg_c_Log2	hs_pfos_c_Log2; hs_cotinine_cdich_NoneDetected; hs_as_c_Log2; hs_hg_c_Log2; hs_se_c_Log2; hs_cs_c_Log2	0.0818968	0.01249	8.18794e-11	0.0469284	0.0146142	0.00135782	-42.7	42.7
metabolome_serum	PC aa C38:6	Non-essential metals	Hg	Hg	hs_hg_c_Log2	hs_pfunda_c_Log2; hs_KIDMED_None; hs_as_c_Log2; hs_fastfood_Ter3; hs_hg_c_Log2; hs_se_c_Log2; hs_total_fish_Ter3	0.219668	0.0152977	3.22806e-43	0.125992	0.0191302	6.80256e-11	-42.6	42.6
metabolome_serum	PC aa C42:0	Non-essential metals	Hg	Hg	hs_hg_c_Log2	hs_pfunda_c_Log2; hs_cotinine_cdich_NoneDetected; hs_as_c_Log2; hs_hg_c_Log2; hs_se_c_Log2; hs_total_fish_Ter3	0.100019	0.0126766	6.84508e-15	0.0577058	0.0161977	0.000381931	-42.3	42.3
metabolome_urine	Urea	Non-essential metals	Hg	Hg	hs_hg_c_Log2	hs_pfos_c_Log2; hs_cotinine_cdich_NoneDetected; hs_dep_cadj_Log2; hs_hg_c_Log2; hs_se_c_Log2; hs_bupa_cadj_Log2	0.0679527	0.0179956	0.000167254	0.039341	0.0192583	0.0412939	-42.1	42.1
metabolome_serum	SM C16:1	OCs	PCBs	PCB 118	hs_pcb118_cadj_Log2	hs_hcb_cadj_Log2; hs_pcb118_cadj_Log2	-0.0274414	0.00795683	0.000582943	-0.0159034	0.00914475	0.0822825	-42	42
metabolome_serum	PC aa C38:5	OCs	HCB	HCB	hs_hcb_cadj_Log2	hs_pcb118_cadj_Log2; hs_hcb_cadj_Log2; hs_cs_c_Log2	-0.0525041	0.013493	0.000105314	-0.0308195	0.0154176	0.0458397	-41.3	41.3
proteome	Adiponectin	Phenols	BPA	BPA	hs_bpa_cadj_Log2	hs_pm10_yr_hs_h_None; hs_hum_mt_hs_h_None; hs_bpa_cadj_Log2	-0.0504	0.0159	0.00159	-0.0298	0.0167	0.0747	-40.8	40.8
metabolome_serum	PC ae C42:2	Non-essential metals	As	As	hs_as_c_Log2	hs_pfna_c_Log2; hs_as_c_Log2; hs_hg_c_Log2; hs_cs_c_Log2	0.0607304	0.0150344	5.70424e-05	0.0361665	0.0167067	0.0306042	-40.4	40.4
metabolome_serum	SM OH C16:1	Indoor air	PM	PM2.5 in	h_PM_Log	hs_cs_c_Log2; h_PM_Log; hs_pfos_c_Log2; hs_cotinine_cdich_NoneDetected; hs_hg_c_Log2; hs_se_c_Log2; hs_bakery_prod_Ter3; hs_meohp_cadj_Log2	-0.0309412	0.00820768	0.00017147	-0.0184938	0.00837193	0.0273654	-40.2	40.2
metabolome_urine	Creatine	Non-essential metals	Hg	Hg	hs_hg_c_Log2	hs_co_c_Log2; hs_total_meat_Ter3; hs_hg_c_Log2; hs_se_c_Log2; hs_cd_c_Log2	0.240226	0.0724087	0.00093548	0.143825	0.0759942	0.0586602	-40.1	40.1
metabolome_serum	PC aa C36:4	OCs	HCB	HCB	hs_hcb_cadj_Log2	hs_hcb_cadj_Log2; hs_hm_pers_None; hs_pcb118_cadj_Log2	-0.0509528	0.0119053	2.02152e-05	-0.0311568	0.0136107	0.022247	-38.9	38.9
metabolome_urine	Hippurate	Lifestyle	Diet	Fruits	hs_total_fruits_Ter3	hs_total_veg_Ter3; hs_KIDMED_None; hs_detp_cadj_Log2; hs_total_fruits_Ter3	0.400603	0.0748782	1.0554e-07	0.245727	0.0826756	0.0030171	-38.7	38.7
proteome	Leptin	OCs	PCBs	PCB 180	hs_pcb180_cadj_Log2	hs_total_bread_Ter2; hs_hcb_cadj_Log2; hs_pcb180_cadj_Log2	-0.244741	0.062137	8.68163e-05	-0.150282	0.0729525	0.0396228	-38.6	38.6
metabolome_serum	PC ae C36:0	PFASs	PFUNDA	PFUNDA	hs_pfunda_c_Log2	hs_pfunda_c_Log2; hs_as_c_Log2; hs_hg_c_Log2; hs_cs_c_Log2	0.0677966	0.0132519	3.63926e-07	0.0417044	0.014615	0.00439934	-38.5	38.5
metabolome_serum	PC aa C40:1	PFASs	PFUNDA	PFUNDA	hs_pfunda_c_Log2	hs_pfunda_c_Log2; hs_as_c_Log2; hs_hg_c_Log2; hs_se_c_Log2; hs_total_fish_Ter3	0.0667358	0.00974803	1.21729e-11	0.0411306	0.0107683	0.000140648	-38.4	38.4
metabolome_serum	PC ae C42:3	Non-essential metals	As	As	hs_as_c_Log2	hs_pfunda_c_Log2; hs_as_c_Log2; hs_hg_c_Log2; hs_cs_c_Log2	0.0884791	0.0143169	8.80669e-10	0.0546295	0.0160288	0.000676002	-38.3	38.3
metabolome_serum	PC ae C36:0	Non-essential metals	As	As	hs_as_c_Log2	hs_pfunda_c_Log2; hs_as_c_Log2; hs_hg_c_Log2; hs_cs_c_Log2	0.075134	0.0136206	4.25356e-08	0.0465415	0.0152611	0.00234199	-38.1	38.1
proteome	APO B	Non-essential metals	As	As	hs_as_c_Log2	hs_landuseshan300_h_None; hs_pfunda_c_Log2; hs_as_c_Log2; hs_cu_c_Log2	0.0681	0.0199	0.000657	0.0424	0.0207	0.0408	-37.7	37.7
metabolome_urine	Urea	Essential minerals	Se	Se	hs_se_c_Log2	hs_pfos_c_Log2; hs_cotinine_cdich_NoneDetected; hs_dep_cadj_Log2; hs_hg_c_Log2; hs_se_c_Log2; hs_bupa_cadj_Log2	0.0616613	0.0175805	0.000469565	0.0387611	0.0183653	0.035021	-37.1	37.1
metabolome_serum	PC aa C36:6	Lifestyle	Diet	KIDMED	hs_KIDMED_None	hs_total_fish_Ter3; hs_pfunda_c_Log2; hs_KIDMED_None; hs_pm25_yr_hs_h_None; hs_as_c_Log2; hs_hg_c_Log2; hs_se_c_Log2; hs_cs_c_Log2	0.0745365	0.0159235	3.18602e-06	0.0469171	0.0158127	0.00306759	-37.1	37.1
metabolome_urine	Glycine	Non-essential metals	As	As	hs_as_c_Log2	hs_ohminp_cadj_Log2; hs_pfos_c_Log2; hs_as_c_Log2; hs_hcb_cadj_Log2; hs_hg_c_Log2; hs_se_c_Log2; hs_cs_c_Log2	-0.163421	0.0335821	1.29088e-06	-0.10293	0.0369542	0.00543324	-37	37
metabolome_serum	PC aa C34:2	OCs	PCBs	PCB 118	hs_pcb118_cadj_Log2	hs_pcb118_cadj_Log2; hs_hcb_cadj_Log2; hs_pfna_c_Log2	-0.0342681	0.00986003	0.000528496	-0.0215737	0.0112889	0.0562393	-37	37
metabolome_urine	Creatine	Non-essential metals	Cd	Cd	hs_cd_c_Log2	hs_co_c_Log2; hs_total_meat_Ter3; hs_hg_c_Log2; hs_se_c_Log2; hs_cd_c_Log2	-0.18726	0.0514871	0.000287699	-0.118527	0.0520145	0.0228621	-36.7	36.7
metabolome_serum	SM OH C14:1	Essential minerals	Se	Se	hs_se_c_Log2	hs_meohp_cadj_Log2; hs_dairy_Ter3; hs_pfos_c_Log2; hs_cotinine_cdich_NoneDetected; hs_se_c_Log2; hs_cs_c_Log2	0.0486546	0.0128221	0.000155389	0.0308586	0.0128259	0.0162838	-36.6	36.6
metabolome_serum	PC ae C38:0	Tobacco smoke	Cotinine	Cotinine	hs_cotinine_cdich_NoneUndetected	hs_total_fish_Ter3; hs_pfunda_c_Log2; hs_KIDMED_None; hs_cotinine_cdich_NoneDetected; hs_as_c_Log2; hs_hg_c_Log2; hs_se_c_Log2; hs_cs_c_Log2	0.107832	0.0277681	0.000108754	0.068371	0.0264772	0.00993608	-36.6	36.6
proteome	MCP1	Meteorological	UV	UV	hs_uvdvf_mt_hs_h_None	hs_mg_c_Log2; hs_uvdvf_mt_hs_h_None; hs_k_c_Log2	-0.065199	0.0216788	0.00269096	-0.0417226	0.0224011	0.0627826	-36	36
methyl	cg05549655	Indoor air	PM	PM2.5 in	h_PM_Log	h_PM_Log; hs_smk_parents_Noneboth	0.0071	0.0014	6.36e-07	0.0046	0.0015	0.00278	-35.5	35.5
metabolome_serum	SM OH C16:1	Non-essential metals	Cs	Cs	hs_cs_c_Log2	hs_cs_c_Log2; h_PM_Log; hs_pfos_c_Log2; hs_cotinine_cdich_NoneDetected; hs_hg_c_Log2; hs_se_c_Log2; hs_bakery_prod_Ter3; hs_meohp_cadj_Log2	0.0450934	0.0133205	0.000734471	0.0292193	0.0131545	0.0265244	-35.2	35.2
metabolome_serum	PC ae C42:0	Non-essential metals	As	As	hs_as_c_Log2	hs_hg_c_Log2; hs_as_c_Log2	0.0291419	0.00639667	5.76005e-06	0.0189538	0.00711575	0.0078354	-35	35
metabolome_serum	SM OH C16:1	Essential minerals	Se	Se	hs_se_c_Log2	hs_cs_c_Log2; h_PM_Log; hs_pfos_c_Log2; hs_cotinine_cdich_NoneDetected; hs_hg_c_Log2; hs_se_c_Log2; hs_bakery_prod_Ter3; hs_meohp_cadj_Log2	0.0630232	0.012378	4.12965e-07	0.0410356	0.0130907	0.00176299	-34.9	34.9
metabolome_serum	PC ae C36:5	Non-essential metals	Cs	Cs	hs_cs_c_Log2	hs_pfunda_c_Log2; hs_hg_c_Log2; hs_se_c_Log2; hs_cs_c_Log2	0.0623258	0.0167394	0.000205903	0.0405684	0.0168315	0.0160935	-34.9	34.9
metabolome_urine	Sucrose	Non-essential metals	Cd	Cd	hs_cd_c_Log2	hs_co_c_Log2; hs_oxominp_cadj_Log2; hs_pfhxs_c_Log2; hs_cd_c_Log2	0.1965	0.0613359	0.00139311	0.128184	0.0627083	0.0411623	-34.8	34.8
metabolome_serum	PC aa C38:4	OCs	PCBs	PCB 118	hs_pcb118_cadj_Log2	hs_hcb_cadj_Log2; hs_pcb118_cadj_Log2	-0.0464152	0.011468	5.51718e-05	-0.0307322	0.0131842	0.0199215	-33.8	33.8
metabolome_urine	Citrate	OCs	PCBs	PCB 138	hs_pcb138_cadj_Log2	hs_pcb138_cadj_Log2; hs_hcb_cadj_Log2; hs_co_c_Log2	-0.135504	0.040441	0.000831659	-0.0900121	0.0507837	0.0765765	-33.6	33.6
metabolome_serum	PC aa C36:5	Non-essential metals	As	As	hs_as_c_Log2	hs_total_fish_Ter3; hs_pfunda_c_Log2; hs_KIDMED_None; hs_as_c_Log2; hs_hg_c_Log2; hs_cs_c_Log2	0.221347	0.0275077	2.05627e-15	0.146921	0.0306821	1.89452e-06	-33.6	33.6
metabolome_serum	PC aa C40:6	Non-essential metals	Hg	Hg	hs_hg_c_Log2	hs_pfunda_c_Log2; hs_KIDMED_None; hs_as_c_Log2; hs_hg_c_Log2; hs_se_c_Log2; hs_total_fish_Ter3	0.200941	0.0155119	5.54961e-36	0.134375	0.0196768	1.36759e-11	-33.1	33.1
metabolome_serum	PC ae C42:3	Non-essential metals	Cs	Cs	hs_cs_c_Log2	hs_pfunda_c_Log2; hs_as_c_Log2; hs_hg_c_Log2; hs_cs_c_Log2	0.0500894	0.0137237	0.000273876	0.0335378	0.0136795	0.0143634	-33	33
methyl	cg11924019	Indoor air	PM	PM2.5 in	h_PM_Log	h_PM_Log; hs_smk_parents_Noneboth	0.0053	0.0011	1.08e-06	0.0036	0.0012	0.00227	-32.7	32.7
metabolome_serum	PC aa C36:5	Lifestyle	Diet	KIDMED	hs_KIDMED_None	hs_total_fish_Ter3; hs_pfunda_c_Log2; hs_KIDMED_None; hs_as_c_Log2; hs_hg_c_Log2; hs_cs_c_Log2	0.0774119	0.0186999	3.72463e-05	0.0520871	0.0189318	0.00602707	-32.7	32.7
metabolome_serum	PC aa C38:4	OCs	HCB	HCB	hs_hcb_cadj_Log2	hs_hcb_cadj_Log2; hs_pcb118_cadj_Log2	-0.0535494	0.0131066	4.69122e-05	-0.0361119	0.0150699	0.0167164	-32.6	32.6
metabolome_serum	PC ae C40:1	Non-essential metals	As	As	hs_as_c_Log2	hs_pfna_c_Log2; hs_pcb118_cadj_Log2; hs_as_c_Log2; hs_hg_c_Log2; hs_se_c_Log2; hs_total_fish_Ter3	0.0914192	0.0155905	5.86687e-09	0.0616386	0.0170726	0.000318636	-32.6	32.6
metabolome_serum	PC ae C40:2	Non-essential metals	Cs	Cs	hs_cs_c_Log2	hs_pfos_c_Log2; hs_cotinine_cdich_NoneDetected; hs_as_c_Log2; hs_hg_c_Log2; hs_se_c_Log2; hs_cs_c_Log2	0.0484543	0.0132278	0.000260259	0.0326433	0.0132127	0.0136294	-32.6	32.6
metabolome_urine	Taurine	PFASs	PFUNDA	PFUNDA	hs_pfunda_c_Log2	hs_pfunda_c_Log2; h_Benzene_Log; hs_as_c_Log2; hs_hg_c_Log2; hs_se_c_Log2; hs_total_meat_Ter3	0.279452	0.0825096	0.000730138	0.188632	0.0904044	0.0371454	-32.5	32.5
metabolome_serum	PC ae C36:0	Non-essential metals	Cs	Cs	hs_cs_c_Log2	hs_pfunda_c_Log2; hs_as_c_Log2; hs_hg_c_Log2; hs_cs_c_Log2	0.0442916	0.0130243	0.000694626	0.0299753	0.0130243	0.0215382	-32.3	32.3
proteome	Cpeptide	Lifestyle	Diet	KIDMED	hs_KIDMED_None	hs_KIDMED_None; hs_total_veg_Ter3	-0.280515	0.0894709	0.00176029	-0.191885	0.100773	0.0571429	-31.6	31.6
metabolome_serum	Serotonin	Non-essential metals	Non-essential metals	Tl	hs_tl_cdich_NoneUndetected	hs_tl_cdich_NoneDetected; hs_hum_mt_hs_h_None; hs_bpa_cadj_Log2	0.496212	0.0986309	5.63597e-07	0.339335	0.100923	0.00079771	-31.6	31.6
proteome	HGF	Essential minerals	K	K	hs_k_c_Log2	hs_cu_c_Log2; hs_mg_c_Log2; hs_k_c_Log2; hs_uvdvf_mt_hs_h_None	0.0561501	0.0105502	1.23086e-07	0.0386404	0.0117963	0.00108558	-31.2	31.2
metabolome_urine	N methylnicotinic acid	Lifestyle	Diet	Fruits	hs_total_fruits_Ter3	hs_oxominp_cadj_Log2; hs_total_fruits_Ter3; hs_KIDMED_None; hs_dmtp_cadj_Log2; hs_pcb153_cadj_Log2	0.305666	0.0828716	0.000235908	0.212076	0.0915351	0.0206812	-30.6	30.6
metabolome_serum	PC ae C38:5	Non-essential metals	Cs	Cs	hs_cs_c_Log2	hs_pfunda_c_Log2; hs_se_c_Log2; hs_cs_c_Log2	0.0511412	0.0134395	0.000148896	0.0355923	0.0135515	0.00874004	-30.4	30.4
metabolome_serum	PC aa C38:6	Lifestyle	Diet	Fast food	hs_fastfood_Ter3	hs_pfunda_c_Log2; hs_KIDMED_None; hs_as_c_Log2; hs_fastfood_Ter3; hs_hg_c_Log2; hs_se_c_Log2; hs_total_fish_Ter3	-0.132954	0.0362389	0.000254533	-0.0926573	0.0349186	0.00807332	-30.3	30.3
metabolome_serum	PC ae C40:6	Lifestyle	Diet	Fast food	hs_fastfood_Ter3	hs_total_fish_Ter3; hs_pfunda_c_Log2; hs_KIDMED_None; hs_cotinine_cdich_NoneDetected; hs_as_c_Log2; hs_fastfood_Ter3; hs_hg_c_Log2; hs_se_c_Log2; hs_cs_c_Log2	-0.11892	0.0293443	5.39683e-05	-0.0830696	0.0292063	0.00452921	-30.1	30.1
metabolome_serum	PC aa C36:4	OCs	PCBs	PCB 118	hs_pcb118_cadj_Log2	hs_hcb_cadj_Log2; hs_hm_pers_None; hs_pcb118_cadj_Log2	-0.0481287	0.0104022	4.12355e-06	-0.0337067	0.0119097	0.00473096	-30	30
metabolome_serum	PC aa C42:2	Non-essential metals	As	As	hs_as_c_Log2	hs_pfunda_c_Log2; hs_as_c_Log2; hs_hg_c_Log2; hs_se_c_Log2	0.118006	0.0134474	5.85444e-18	0.0830719	0.0148979	3.04866e-08	-29.6	29.6
metabolome_urine	Glycine	PFASs	PFOS	PFOS	hs_pfos_c_Log2	hs_ohminp_cadj_Log2; hs_pfos_c_Log2; hs_as_c_Log2; hs_hcb_cadj_Log2; hs_hg_c_Log2; hs_se_c_Log2; hs_cs_c_Log2	-0.135651	0.0276282	1.0392e-06	-0.0960631	0.0284197	0.000748235	-29.2	29.2
metabolome_serum	PC aa C42:0	Tobacco smoke	Cotinine	Cotinine	hs_cotinine_cdich_NoneUndetected	hs_pfunda_c_Log2; hs_cotinine_cdich_NoneDetected; hs_as_c_Log2; hs_hg_c_Log2; hs_se_c_Log2; hs_total_fish_Ter3	0.0746907	0.0217197	0.000604567	0.0528522	0.0213673	0.01352	-29.2	29.2
metabolome_serum	PC aa C40:5	OCs	HCB	HCB	hs_hcb_cadj_Log2	hs_pfunda_c_Log2; hs_hcb_cadj_Log2; hs_hg_c_Log2; hs_pcb118_cadj_Log2	-0.0817086	0.0139531	6.14089e-09	-0.0578749	0.0159375	0.00029404	-29.2	29.2
mirna	hsa-miR-7977	Phenols	BUPA	BUPA	hs_bupa_cadj_Log2	hs_uvdvf_mt_hs_h_None; hs_bupa_cadj_Log2	0.0460157	0.0109286	2.79553e-05	0.0327165	0.0111581	0.00344967	-28.9	28.9
proteome	Leptin	OCs	HCB	HCB	hs_hcb_cadj_Log2	hs_total_bread_Ter2; hs_hcb_cadj_Log2; hs_pcb180_cadj_Log2	-0.209508	0.0494567	2.45401e-05	-0.14965	0.0581167	0.0101482	-28.6	28.6
metabolome_serum	PC ae C40:2	Tobacco smoke	Cotinine	Cotinine	hs_cotinine_cdich_NoneUndetected	hs_pfos_c_Log2; hs_cotinine_cdich_NoneDetected; hs_as_c_Log2; hs_hg_c_Log2; hs_se_c_Log2; hs_cs_c_Log2	0.0838002	0.0211998	8.1804e-05	0.0599539	0.0208324	0.00407553	-28.5	28.5
metabolome_serum	PC aa C42:6	Non-essential metals	Cs	Cs	hs_cs_c_Log2	hs_pfunda_c_Log2; hs_pbde153_cadj_Log2; hs_KIDMED_None; hs_as_c_Log2; hs_hg_c_Log2; hs_cs_c_Log2	0.0429887	0.011901	0.000316356	0.030803	0.0119016	0.00976846	-28.3	28.3
metabolome_serum	SM OH C24:1	Indoor air	PM	PM2.5 in	h_PM_Log	h_PM_Log; hs_pfos_c_Log2; hs_globalexp2_Noneexposure; hs_se_c_Log2	-0.0349382	0.00985615	0.000408255	-0.0251049	0.0100038	0.0122224	-28.1	28.1
metabolome_serum	PC ae C34:0	Non-essential metals	Cs	Cs	hs_cs_c_Log2	hs_pfos_c_Log2; hs_as_c_Log2; hs_hg_c_Log2; hs_se_c_Log2; hs_cs_c_Log2	0.0679961	0.0164971	4.02361e-05	0.0491314	0.0167012	0.00332701	-27.7	27.7
metabolome_serum	SM OH C22:2	Essential minerals	Se	Se	hs_se_c_Log2	hs_pfna_c_Log2; hs_cotinine_cdich_NoneDetected; hs_se_c_Log2; hs_cs_c_Log2	0.0524046	0.0125475	3.17813e-05	0.0381041	0.0127085	0.00277164	-27.3	27.3
metabolome_urine	Hippurate	Lifestyle	Diet	Vegetables	hs_total_veg_Ter3	hs_total_veg_Ter3; hs_KIDMED_None; hs_detp_cadj_Log2; hs_total_fruits_Ter3	0.283841	0.0683443	3.51607e-05	0.206983	0.0749954	0.00587099	-27.1	27.1
proteome	IL1beta	OCs	HCB	HCB	hs_hcb_cadj_Log2	hs_k_c_Log2; hs_mg_c_Log2; hs_pbde153_cadj_Log2; hs_hcb_cadj_Log2; hs_pcb153_cadj_Log2	-0.133193	0.027789	1.85672e-06	-0.0971833	0.035658	0.00651914	-27	27
metabolome_serum	PC ae C42:0	Non-essential metals	Hg	Hg	hs_hg_c_Log2	hs_hg_c_Log2; hs_as_c_Log2	0.0284037	0.0057929	1.07444e-06	0.0207509	0.00645291	0.0013364	-26.9	26.9
methyl	cg26736273	Non-essential metals	Pb	Pb	hs_pb_c_Log2	hs_pb_c_Log2; hs_cu_c_Log2	-0.00476321	0.000969138	1.016e-06	-0.00349796	0.000968461	0.000317013	-26.6	26.6
metabolome_serum	PC ae C40:5	Essential minerals	Se	Se	hs_se_c_Log2	hs_pfna_c_Log2; hs_se_c_Log2; hs_cs_c_Log2	0.0408198	0.0118215	0.000573991	0.0300104	0.011992	0.012465	-26.5	26.5
metabolome_urine	Alanine	Non-essential metals	Hg	Hg	hs_hg_c_Log2	hs_oxominp_cadj_Log2; hs_KIDMED_None; hs_dmtp_cadj_Log2; hs_hcb_cadj_Log2; hs_hg_c_Log2	-0.0891	0.0239	0.000204	-0.0655	0.0235	0.00547	-26.4	26.4
methyl	cg06450634	Essential minerals	Cu	Cu	hs_cu_c_Log2	hs_cu_c_Log2; hs_hum_mt_hs_h_None; hs_k_c_Log2	0.0088	0.0018	1.27e-06	0.0065	0.0018	0.000351	-26	26
proteome	APO B	PFASs	PFUNDA	PFUNDA	hs_pfunda_c_Log2	hs_landuseshan300_h_None; hs_pfunda_c_Log2; hs_as_c_Log2; hs_cu_c_Log2	0.0607	0.0194	0.00184	0.0449	0.0199	0.024	-26	26
metabolome_serum	PC aa C32:2	OCs	PCBs	PCB 118	hs_pcb118_cadj_Log2	hs_pm25_yr_hs_h_None; hs_hcb_cadj_Log2; hs_pcb118_cadj_Log2	-0.0755681	0.0185277	4.83332e-05	-0.0559349	0.0212183	0.00849517	-26	26
metabolome_serum	SM OH C14:1	Tobacco smoke	Cotinine	Cotinine	hs_cotinine_cdich_NoneUndetected	hs_meohp_cadj_Log2; hs_dairy_Ter3; hs_pfos_c_Log2; hs_cotinine_cdich_NoneDetected; hs_se_c_Log2; hs_cs_c_Log2	0.0818806	0.022007	0.000208038	0.06072	0.0215711	0.00496101	-25.8	25.8
mirna	hsa-miR-7111-3p	OCs	DDE	DDE	hs_dde_cadj_Log2	hs_pcb118_cadj_Log2; hs_dde_cadj_Log2	-0.00868319	0.0020008	1.58245e-05	-0.00644417	0.00210273	0.00224222	-25.8	25.8
metabolome_serum	PC aa C38:5	OCs	PCBs	PCB 118	hs_pcb118_cadj_Log2	hs_pcb118_cadj_Log2; hs_hcb_cadj_Log2; hs_cs_c_Log2	-0.0527822	0.0117803	8.1681e-06	-0.0391421	0.0134879	0.00377652	-25.8	25.8
proteome	IL6	Essential minerals	K	K	hs_k_c_Log2	hs_cu_c_Log2; hs_k_c_Log2	0.0658755	0.0211044	0.00184454	0.0489324	0.0220278	0.0265179	-25.7	25.7
metabolome_serum	PC aa C40:4	OCs	HCB	HCB	hs_hcb_cadj_Log2	hs_hcb_cadj_Log2; hs_hg_c_Log2; hs_pcb118_cadj_Log2	-0.0692147	0.0125597	4.38113e-08	-0.0514276	0.0142976	0.000335298	-25.7	25.7
metabolome_serum	SM C16:1	OCs	HCB	HCB	hs_hcb_cadj_Log2	hs_hcb_cadj_Log2; hs_pcb118_cadj_Log2	-0.0355914	0.00908169	9.40112e-05	-0.0265678	0.0104527	0.011158	-25.4	25.4
metabolome_urine	Urea	PFASs	PFOS	PFOS	hs_pfos_c_Log2	hs_pfos_c_Log2; hs_cotinine_cdich_NoneDetected; hs_dep_cadj_Log2; hs_hg_c_Log2; hs_se_c_Log2; hs_bupa_cadj_Log2	0.0629562	0.0162589	0.000113817	0.0472095	0.0163682	0.00399525	-25	25
metabolome_serum	PC ae C40:2	PFASs	PFOS	PFOS	hs_pfos_c_Log2	hs_pfos_c_Log2; hs_cotinine_cdich_NoneDetected; hs_as_c_Log2; hs_hg_c_Log2; hs_se_c_Log2; hs_cs_c_Log2	0.0769438	0.0113884	2.21665e-11	0.0578257	0.011605	7.20513e-07	-24.8	24.8
metabolome_serum	PC ae C36:4	Non-essential metals	Cs	Cs	hs_cs_c_Log2	hs_se_c_Log2; hs_cs_c_Log2	0.0540351	0.0153256	0.000438355	0.0406201	0.0155025	0.00889998	-24.8	24.8
metabolome_serum	SM OH C14:1	Non-essential metals	Cs	Cs	hs_cs_c_Log2	hs_meohp_cadj_Log2; hs_dairy_Ter3; hs_pfos_c_Log2; hs_cotinine_cdich_NoneDetected; hs_se_c_Log2; hs_cs_c_Log2	0.060317	0.0136868	1.14371e-05	0.0458285	0.0135733	0.000758519	-24	24
metabolome_urine	Taurine	Essential minerals	Se	Se	hs_se_c_Log2	hs_pfunda_c_Log2; h_Benzene_Log; hs_as_c_Log2; hs_hg_c_Log2; hs_se_c_Log2; hs_total_meat_Ter3	0.320794	0.0751607	2.12927e-05	0.243805	0.0796432	0.00225447	-24	24
metabolome_serum	SM OH C16:1	PFASs	PFOS	PFOS	hs_pfos_c_Log2	hs_cs_c_Log2; h_PM_Log; hs_pfos_c_Log2; hs_cotinine_cdich_NoneDetected; hs_hg_c_Log2; hs_se_c_Log2; hs_bakery_prod_Ter3; hs_meohp_cadj_Log2	0.067317	0.0115127	6.46296e-09	0.0513129	0.0116517	1.16026e-05	-23.8	23.8
metabolome_serum	PC ae C38:5	PFASs	PFUNDA	PFUNDA	hs_pfunda_c_Log2	hs_pfunda_c_Log2; hs_se_c_Log2; hs_cs_c_Log2	0.0574581	0.0137405	3.1079e-05	0.0438531	0.0138033	0.00152672	-23.7	23.7
metabolome_serum	SM OH C24:1	Tobacco smoke	Tobacco smoke	ETS	hs_globalexp2_Noneno exposure	h_PM_Log; hs_pfos_c_Log2; hs_globalexp2_Noneexposure; hs_se_c_Log2	0.0743628	0.0205027	0.000299	0.0569596	0.0207707	0.00619332	-23.4	23.4
metabolome_serum	SM OH C22:2	Non-essential metals	Cs	Cs	hs_cs_c_Log2	hs_pfna_c_Log2; hs_cotinine_cdich_NoneDetected; hs_se_c_Log2; hs_cs_c_Log2	0.0455553	0.0134555	0.000733471	0.0348824	0.0135093	0.00994007	-23.4	23.4
mirna	hsa-miR-7111-3p	OCs	PCBs	PCB 118	hs_pcb118_cadj_Log2	hs_pcb118_cadj_Log2; hs_dde_cadj_Log2	-0.00907383	0.00201169	7.29517e-06	-0.00698115	0.00211586	0.00100573	-23.1	23.1
methyl	cg11924019	Tobacco smoke	Tobacco smoke	Smoking_parents	hs_smk_parents_Noneneither	h_PM_Log; hs_smk_parents_Noneboth	-0.0188	0.0035	7.6e-08	-0.0144	0.0037	0.000116	-23	23
proteome	Adiponectin	Meteorological	Humidity	Hum.	hs_hum_mt_hs_h_None	hs_pm10_yr_hs_h_None; hs_hum_mt_hs_h_None; hs_bpa_cadj_Log2	0.1342	0.0296	6.27e-06	0.1033	0.0316	0.00109	-23	23
metabolome_urine	Trimethylamine oxide	OCs	PCBs	PCB 180	hs_pcb180_cadj_Log2	hs_total_fish_Ter3; hs_pfunda_c_Log2; hs_as_c_Log2; hs_hg_c_Log2; hs_pcb180_cadj_Log2	0.308068	0.0963642	0.00142592	0.237159	0.0922702	0.0102841	-23	23
metabolome_serum	PC aa C38:0	Lifestyle	Diet	Sweets	hs_total_sweets_Ter3	hs_total_fish_Ter3; hs_total_sweets_Ter3; hs_pfunda_c_Log2; hs_cotinine_cdich_NoneDetected; hs_as_c_Log2; hs_hg_c_Log2; hs_se_c_Log2; hs_cs_c_Log2	-0.0916997	0.0241453	0.000153406	-0.0706247	0.0215638	0.00108694	-23	23
metabolome_serum	SM OH C24:1	PFASs	PFOS	PFOS	hs_pfos_c_Log2	h_PM_Log; hs_pfos_c_Log2; hs_globalexp2_Noneexposure; hs_se_c_Log2	0.0530227	0.0139288	0.000148061	0.0409932	0.0139578	0.00337921	-22.7	22.7
metabolome_serum	PC ae C36:5	PFASs	PFUNDA	PFUNDA	hs_pfunda_c_Log2	hs_pfunda_c_Log2; hs_hg_c_Log2; hs_se_c_Log2; hs_cs_c_Log2	0.0755989	0.0170952	1.06687e-05	0.058428	0.018736	0.00186187	-22.7	22.7
metabolome_serum	PC aa C42:6	Lifestyle	Diet	KIDMED	hs_KIDMED_None	hs_pfunda_c_Log2; hs_pbde153_cadj_Log2; hs_KIDMED_None; hs_as_c_Log2; hs_hg_c_Log2; hs_cs_c_Log2	0.0297199	0.00836433	0.000395633	0.0231646	0.00828419	0.00525431	-22.1	22.1
metabolome_serum	PC aa C36:0	Indoor air	BTEX	BTEX in	h_TEX_Log	hs_total_fish_Ter3; h_TEX_Log; hs_pfunda_c_Log2; hs_as_c_Log2; hs_hg_c_Log2; hs_se_c_Log2; hs_cs_c_Log2	0.0666363	0.0163446	4.86829e-05	0.0519534	0.0152562	0.000682982	-22	22
mirna	hsa-miR-4284	Phenols	TRCS	TRCS	hs_trcs_cadj_Log2	hs_trcs_cadj_Log2; hs_cd_c_Log2; hs_tm_mt_hs_h_None	0.0372453	0.00960366	0.000112645	0.0290527	0.0092966	0.00183292	-22	22
metabolome_serum	Serotonin	Meteorological	Humidity	Hum.	hs_hum_mt_hs_h_None	hs_tl_cdich_NoneDetected; hs_hum_mt_hs_h_None; hs_bpa_cadj_Log2	0.336765	0.0503207	3.38451e-11	0.263	0.0543652	1.48762e-06	-21.9	21.9
metabolome_urine	Carnitine	Essential minerals	Co	Co	hs_co_c_Log2	hs_co_c_Log2; hs_cd_c_Log2	-0.1522	0.0471	0.00128	-0.119	0.0485	0.0143	-21.8	21.8
metabolome_serum	PC ae C34:0	PFASs	PFOS	PFOS	hs_pfos_c_Log2	hs_pfos_c_Log2; hs_as_c_Log2; hs_hg_c_Log2; hs_se_c_Log2; hs_cs_c_Log2	0.0783425	0.0143162	5.42055e-08	0.061467	0.014645	2.90672e-05	-21.5	21.5
metabolome_urine	Proline betaine	Lifestyle	Diet	Cereal	hs_total_cereal_Ter3	hs_total_fruits_Ter3; hs_detp_cadj_Log2; hs_total_cereal_Ter3	-0.674486	0.255994	0.00852951	-0.817747	0.25357	0.00129467	-21.2	21.2
methyl	cg05549655	Tobacco smoke	Tobacco smoke	Smoking_parents	hs_smk_parents_Noneneither	h_PM_Log; hs_smk_parents_Noneboth	-0.0263	0.0045	9.52e-09	-0.0207	0.0049	2.47e-05	-21.1	21.1
metabolome_urine	Sucrose	Essential minerals	Co	Co	hs_co_c_Log2	hs_co_c_Log2; hs_oxominp_cadj_Log2; hs_pfhxs_c_Log2; hs_cd_c_Log2	0.22985	0.0562045	4.61528e-05	0.18162	0.0576458	0.0016703	-21	21
metabolome_urine	Lactate	Essential minerals	Cu	Cu	hs_cu_c_Log2	hs_cu_c_Log2; hs_hcb_cadj_Log2; hs_cs_c_Log2	-0.0663678	0.0178102	0.000203417	-0.0524362	0.0179692	0.00358842	-21	21
methyl	cg11924019	Tobacco smoke	Tobacco smoke	Smoking_parents	hs_smk_parents_Noneone	h_PM_Log; hs_smk_parents_Noneboth	-0.0135	0.0036	0.000201	-0.0107	0.0037	0.00407	-20.7	20.7
metabolome_serum	lysoPC a C16:0	OCs	HCB	HCB	hs_hcb_cadj_Log2	hs_pcb118_cadj_Log2; hs_hcb_cadj_Log2; hs_mep_cadj_Log2	-0.0608391	0.0123593	9.75539e-07	-0.0482643	0.0141774	0.000685596	-20.7	20.7
metabolome_serum	PC ae C38:4	Essential minerals	Se	Se	hs_se_c_Log2	hs_se_c_Log2; hs_cs_c_Log2	0.0406235	0.011858	0.000633968	0.0322113	0.0120293	0.00751488	-20.7	20.7
metabolome_urine	Urea	Tobacco smoke	Cotinine	Cotinine	hs_cotinine_cdich_NoneUndetected	hs_pfos_c_Log2; hs_cotinine_cdich_NoneDetected; hs_dep_cadj_Log2; hs_hg_c_Log2; hs_se_c_Log2; hs_bupa_cadj_Log2	0.120872	0.0302156	6.71887e-05	0.0961252	0.0297642	0.00127411	-20.5	20.5
metabolome_serum	PC aa C38:1	PBDEs	PBDE153	PBDE 153	hs_pbde153_cadj_Log2	hs_total_fish_Ter3; hs_pfunda_c_Log2; hs_pbde153_cadj_Log2; hs_as_c_Log2; hs_hg_c_Log2; hs_se_c_Log2; hs_cs_c_Log2	0.0863821	0.0257845	0.000833176	0.0687261	0.0250677	0.00620654	-20.4	20.4
proteome	Adiponectin	Air Pollution	PM10	PM10	hs_pm10_yr_hs_h_None	hs_pm10_yr_hs_h_None; hs_hum_mt_hs_h_None; hs_bpa_cadj_Log2	0.1711	0.0514	0.000904	0.1365	0.0517	0.00843	-20.2	20.2
proteome	IL6	Essential minerals	Cu	Cu	hs_cu_c_Log2	hs_cu_c_Log2; hs_k_c_Log2	0.0653222	0.0191437	0.00066667	0.0522434	0.0199975	0.00910514	-20	20
metabolome_serum	PC aa C34:4	OCs	PCBs	PCB 118	hs_pcb118_cadj_Log2	hs_pm25_yr_hs_h_None; hs_hcb_cadj_Log2; hs_pcb118_cadj_Log2	-0.0841379	0.0181009	3.7238e-06	-0.0673297	0.0207299	0.00119514	-20	20
methyl	cg05549655	Tobacco smoke	Tobacco smoke	Smoking_parents	hs_smk_parents_Noneone	h_PM_Log; hs_smk_parents_Noneboth	-0.018	0.0047	0.000152	-0.0145	0.0049	0.00311	-19.9	19.9
proteome	IL1beta	PBDEs	PBDE153	PBDE 153	hs_pbde153_cadj_Log2	hs_k_c_Log2; hs_mg_c_Log2; hs_pbde153_cadj_Log2; hs_hcb_cadj_Log2; hs_pcb153_cadj_Log2	-0.140995	0.0326329	1.68935e-05	-0.113256	0.0330075	0.000622149	-19.7	19.7
methyl	cg06780673	Non-essential metals	Pb	Pb	hs_pb_c_Log2	hs_pb_c_Log2; hs_cu_c_Log2	-0.0049	0.0008	2.41e-09	-0.004	0.0008	1.65e-06	-19.7	19.7
metabolome_serum	SM C24:1	Essential minerals	Se	Se	hs_se_c_Log2	hs_se_c_Log2; hs_as_c_Log2	0.0502486	0.0130315	0.000121502	0.0403745	0.0132764	0.00240929	-19.7	19.7
metabolome_serum	PC ae C38:6	Lifestyle	Diet	Fast food	hs_fastfood_Ter3	hs_total_fish_Ter3; hs_pfunda_c_Log2; hs_as_c_Log2; hs_fastfood_Ter3; hs_hg_c_Log2; hs_se_c_Log2; hs_cs_c_Log2	-0.138404	0.0337375	4.36982e-05	-0.111473	0.0316098	0.000437275	-19.5	19.5
metabolome_serum	PC ae C38:5	Essential minerals	Se	Se	hs_se_c_Log2	hs_pfunda_c_Log2; hs_se_c_Log2; hs_cs_c_Log2	0.0681666	0.0124842	5.7927e-08	0.0549487	0.0127929	1.88851e-05	-19.4	19.4
metabolome_serum	PC aa C36:3	OCs	HCB	HCB	hs_hcb_cadj_Log2	hs_hcb_cadj_Log2; hs_pcb118_cadj_Log2	-0.0677365	0.0118485	1.37288e-08	-0.054632	0.013633	6.52534e-05	-19.3	19.3
metabolome_urine	Glycine	Non-essential metals	Cs	Cs	hs_cs_c_Log2	hs_ohminp_cadj_Log2; hs_pfos_c_Log2; hs_as_c_Log2; hs_hcb_cadj_Log2; hs_hg_c_Log2; hs_se_c_Log2; hs_cs_c_Log2	-0.173822	0.0313865	3.76585e-08	-0.14166	0.0315535	7.8402e-06	-18.5	18.5
methyl	cg23893406	Essential minerals	Cu	Cu	hs_cu_c_Log2	hs_pb_c_Log2; hs_cu_c_Log2	0.00423281	0.00081136	2.15352e-07	0.00345448	0.000818276	2.61503e-05	-18.4	18.4
metabolome_urine	Sucrose	PFASs	PFHXS	PFHXS	hs_pfhxs_c_Log2	hs_co_c_Log2; hs_oxominp_cadj_Log2; hs_pfhxs_c_Log2; hs_cd_c_Log2	-0.344836	0.0960065	0.00034191	-0.281612	0.0957788	0.00334363	-18.3	18.3
metabolome_urine	Carnitine	Non-essential metals	Cd	Cd	hs_cd_c_Log2	hs_co_c_Log2; hs_cd_c_Log2	-0.1784	0.0513	0.00052	-0.1464	0.0528	0.00565	-17.9	17.9
methyl	cg21167817	Non-essential metals	Pb	Pb	hs_pb_c_Log2	hs_pb_c_Log2; hs_cu_c_Log2	0.00466517	0.00095112	1.06787e-06	0.00384857	0.000961264	6.63398e-05	-17.5	17.5
metabolome_serum	PC aa C36:6	Air Pollution	PM2.5	PM2.5	hs_pm25_yr_hs_h_None	hs_total_fish_Ter3; hs_pfunda_c_Log2; hs_KIDMED_None; hs_pm25_yr_hs_h_None; hs_as_c_Log2; hs_hg_c_Log2; hs_se_c_Log2; hs_cs_c_Log2	0.101944	0.0264967	0.000125748	0.0842565	0.0251275	0.000824441	-17.4	17.4
methyl	cg02564302	Non-essential metals	Pb	Pb	hs_pb_c_Log2	hs_pb_c_Log2; hs_cu_c_Log2	-0.0055	0.0011	4.41e-07	-0.0045	0.0011	3.41e-05	-17.2	17.2
metabolome_serum	lysoPC a C18:0	OCs	HCB	HCB	hs_hcb_cadj_Log2	hs_hcb_cadj_Log2; hs_pcb118_cadj_Log2	-0.0743315	0.0142729	2.25188e-07	-0.0616357	0.0164318	0.000184679	-17.1	17.1
proteome	IL1beta	Essential minerals	K	K	hs_k_c_Log2	hs_k_c_Log2; hs_mg_c_Log2; hs_pbde153_cadj_Log2; hs_hcb_cadj_Log2; hs_pcb153_cadj_Log2	0.0886526	0.024889	0.000383144	0.0735962	0.0263242	0.00526378	-17	17
metabolome_urine	N methylnicotinic acid	OP Pesticides	DMTP	DMTP	hs_dmtp_cadj_Log2	hs_oxominp_cadj_Log2; hs_total_fruits_Ter3; hs_KIDMED_None; hs_dmtp_cadj_Log2; hs_pcb153_cadj_Log2	0.146764	0.0407256	0.000326747	0.121869	0.04031	0.00255446	-17	17
methyl	cg05270066	Essential minerals	Cu	Cu	hs_cu_c_Log2	hs_pb_c_Log2; hs_cu_c_Log2	0.006	0.0013	3.3e-06	0.005	0.0013	0.000133	-17	17
methyl	cg12975230	Non-essential metals	Pb	Pb	hs_pb_c_Log2	hs_pb_c_Log2; hs_cu_c_Log2	-0.0051	0.0009	4.6e-08	-0.0042	0.0009	6.5e-06	-16.9	16.9
methyl	cg20165381	Non-essential metals	Pb	Pb	hs_pb_c_Log2	hs_pb_c_Log2; hs_cu_c_Log2	-0.0064	0.0013	7.24e-07	-0.0053	0.0013	4.23e-05	-16.6	16.6
metabolome_serum	alpha AAA	Essential minerals	Se	Se	hs_se_c_Log2	hs_dmtp_cadj_Log2; hs_se_c_Log2; hs_pfos_c_Log2	0.105685	0.0294282	0.000342583	0.0884047	0.0293744	0.00267163	-16.4	16.4
metabolome_serum	PC aa C32:1	OCs	HCB	HCB	hs_hcb_cadj_Log2	hs_hcb_cadj_Log2; hs_pcb118_cadj_Log2	-0.106828	0.0220531	1.44069e-06	-0.0894654	0.0253944	0.000442953	-16.3	16.3
metabolome_serum	PC ae C40:5	Non-essential metals	Cs	Cs	hs_cs_c_Log2	hs_pfna_c_Log2; hs_se_c_Log2; hs_cs_c_Log2	0.0500692	0.0126251	7.75333e-05	0.041949	0.0127946	0.00107349	-16.2	16.2
metabolome_serum	PC ae C36:5	Essential minerals	Se	Se	hs_se_c_Log2	hs_pfunda_c_Log2; hs_hg_c_Log2; hs_se_c_Log2; hs_cs_c_Log2	0.0953044	0.0154943	1.05265e-09	0.0801027	0.0167017	1.82503e-06	-16	16
metabolome_serum	SM C26:0	Essential minerals	Se	Se	hs_se_c_Log2	hs_pfos_c_Log2; hs_se_c_Log2	0.0867156	0.019673	1.13893e-05	0.0729637	0.01968	0.000219029	-15.9	15.9
metabolome_urine	Creatinine	Phenols	BUPA	BUPA	hs_bupa_cadj_Log2	hs_co_c_Log2; hs_mehp_cadj_Log2; hs_bupa_cadj_Log2	-0.028474	0.00789147	0.000321217	-0.0239632	0.00779936	0.00217175	-15.8	15.8
metabolome_serum	PC ae C42:2	Non-essential metals	Cs	Cs	hs_cs_c_Log2	hs_pfna_c_Log2; hs_as_c_Log2; hs_hg_c_Log2; hs_cs_c_Log2	0.0675649	0.0142268	2.29338e-06	0.0569353	0.0142885	7.17136e-05	-15.7	15.7
metabolome_serum	PC aa C40:5	Non-essential metals	Hg	Hg	hs_hg_c_Log2	hs_pfunda_c_Log2; hs_hcb_cadj_Log2; hs_hg_c_Log2; hs_pcb118_cadj_Log2	-0.066092	0.0144007	4.91788e-06	-0.0557103	0.0157484	0.000419607	-15.7	15.7
metabolome_serum	SM C24:1	Non-essential metals	As	As	hs_as_c_Log2	hs_se_c_Log2; hs_as_c_Log2	0.0618742	0.0146747	2.67212e-05	0.0521582	0.0149687	0.000511175	-15.7	15.7
methyl	cg20165381	Essential minerals	Cu	Cu	hs_cu_c_Log2	hs_pb_c_Log2; hs_cu_c_Log2	-0.00697901	0.00136453	3.67662e-07	-0.00589374	0.00138075	2.12871e-05	-15.6	15.6
metabolome_urine	Creatine	Essential minerals	Co	Co	hs_co_c_Log2	hs_co_c_Log2; hs_total_meat_Ter3; hs_hg_c_Log2; hs_se_c_Log2; hs_cd_c_Log2	-0.251092	0.0470072	1.10477e-07	-0.212185	0.0477649	9.73917e-06	-15.5	15.5
metabolome_serum	PC aa C36:2	OCs	HCB	HCB	hs_hcb_cadj_Log2	hs_hcb_cadj_Log2; hs_pcb118_cadj_Log2	-0.0629215	0.0116497	8.00169e-08	-0.053303	0.0134137	7.50299e-05	-15.3	15.3
mirna	hsa-miR-4284	Non-essential metals	Cd	Cd	hs_cd_c_Log2	hs_trcs_cadj_Log2; hs_cd_c_Log2; hs_tm_mt_hs_h_None	0.0430828	0.00926081	3.76219e-06	0.0364762	0.00897511	5.23031e-05	-15.3	15.3
methyl	cg12975230	Essential minerals	Cu	Cu	hs_cu_c_Log2	hs_pb_c_Log2; hs_cu_c_Log2	-0.0057	0.001	1.15e-08	-0.0048	0.001	1.6e-06	-15.2	15.2
metabolome_serum	SM OH C22:2	Tobacco smoke	Cotinine	Cotinine	hs_cotinine_cdich_NoneUndetected	hs_pfna_c_Log2; hs_cotinine_cdich_NoneDetected; hs_se_c_Log2; hs_cs_c_Log2	0.0845287	0.0215492	9.26467e-05	0.0716773	0.0213898	0.000830712	-15.2	15.2
metabolome_serum	SM OH C24:1	Essential minerals	Se	Se	hs_se_c_Log2	h_PM_Log; hs_pfos_c_Log2; hs_globalexp2_Noneexposure; hs_se_c_Log2	0.0619294	0.0149074	3.4982e-05	0.0525604	0.0149112	0.000439901	-15.1	15.1
methyl	cg05270066	Non-essential metals	Pb	Pb	hs_pb_c_Log2	hs_pb_c_Log2; hs_cu_c_Log2	0.0059	0.0012	1.07e-06	0.005	0.0012	4.26e-05	-15.1	15.1
methyl	cg02564302	Essential minerals	Cu	Cu	hs_cu_c_Log2	hs_pb_c_Log2; hs_cu_c_Log2	-0.0062	0.0012	8.39e-08	-0.0053	0.0012	6.35e-06	-14.9	14.9
metabolome_urine	Glycine	OCs	HCB	HCB	hs_hcb_cadj_Log2	hs_ohminp_cadj_Log2; hs_pfos_c_Log2; hs_as_c_Log2; hs_hcb_cadj_Log2; hs_hg_c_Log2; hs_se_c_Log2; hs_cs_c_Log2	-0.123736	0.0297361	3.39602e-05	-0.105533	0.0295231	0.000364992	-14.7	14.7
methyl	cg21167817	Essential minerals	Cu	Cu	hs_cu_c_Log2	hs_pb_c_Log2; hs_cu_c_Log2	0.0053489	0.00101463	1.61046e-07	0.00456256	0.00102707	9.75113e-06	-14.7	14.7
metabolome_serum	PC ae C42:2	PFASs	PFNA	PFNA	hs_pfna_c_Log2	hs_pfna_c_Log2; hs_as_c_Log2; hs_hg_c_Log2; hs_cs_c_Log2	0.0521787	0.0111722	3.35071e-06	0.0446207	0.0112722	7.99408e-05	-14.5	14.5
metabolome_serum	SM OH C22:2	PFASs	PFNA	PFNA	hs_pfna_c_Log2	hs_pfna_c_Log2; hs_cotinine_cdich_NoneDetected; hs_se_c_Log2; hs_cs_c_Log2	0.0470755	0.0105256	8.47709e-06	0.0402861	0.0104667	0.000124976	-14.4	14.4
metabolome_serum	PC aa C36:1	OCs	HCB	HCB	hs_hcb_cadj_Log2	hs_hcb_cadj_Log2; hs_pcb118_cadj_Log2	-0.0743885	0.0138523	9.46897e-08	-0.0637239	0.0159517	6.87536e-05	-14.3	14.3
metabolome_urine	Lactate	Non-essential metals	Cs	Cs	hs_cs_c_Log2	hs_cu_c_Log2; hs_hcb_cadj_Log2; hs_cs_c_Log2	-0.0939534	0.0229762	4.62262e-05	-0.0806371	0.0231971	0.000527114	-14.2	14.2
metabolome_serum	PC aa C34:1	OCs	HCB	HCB	hs_hcb_cadj_Log2	hs_hcb_cadj_Log2; hs_pcb118_cadj_Log2	-0.0713415	0.0128879	3.81993e-08	-0.0612381	0.0148407	3.94405e-05	-14.2	14.2
proteome	MCP1	Essential minerals	K	K	hs_k_c_Log2	hs_mg_c_Log2; hs_uvdvf_mt_hs_h_None; hs_k_c_Log2	0.0921518	0.0179598	3.37804e-07	0.0791372	0.0193484	4.61066e-05	-14.1	14.1
metabolome_serum	PC aa C38:3	OCs	HCB	HCB	hs_hcb_cadj_Log2	hs_pcb118_cadj_Log2; hs_hcb_cadj_Log2; hs_total_lipids_Ter2	-0.0862111	0.0132706	1.20991e-10	-0.0740366	0.0152868	1.44792e-06	-14.1	14.1
methyl	cg23893406	Non-essential metals	Pb	Pb	hs_pb_c_Log2	hs_pb_c_Log2; hs_cu_c_Log2	0.00442767	0.000757153	6.4724e-09	0.00380939	0.000765851	7.54696e-07	-14	14
metabolome_urine	N methylnicotinic acid	Phthalates	OXOMINP	OXOMINP	hs_oxominp_cadj_Log2	hs_oxominp_cadj_Log2; hs_total_fruits_Ter3; hs_KIDMED_None; hs_dmtp_cadj_Log2; hs_pcb153_cadj_Log2	0.134578	0.0374445	0.000338968	0.115911	0.0370439	0.00179711	-13.9	13.9
metabolome_serum	PC aa C42:6	PBDEs	PBDE153	PBDE 153	hs_pbde153_cadj_Log2	hs_pfunda_c_Log2; hs_pbde153_cadj_Log2; hs_KIDMED_None; hs_as_c_Log2; hs_hg_c_Log2; hs_cs_c_Log2	0.0438992	0.0130277	0.000776872	0.0378608	0.0128488	0.00327567	-13.8	13.8
metabolome_urine	Creatine	Essential minerals	Se	Se	hs_se_c_Log2	hs_co_c_Log2; hs_total_meat_Ter3; hs_hg_c_Log2; hs_se_c_Log2; hs_cd_c_Log2	0.27772	0.0705477	8.74644e-05	0.239704	0.0739874	0.00122964	-13.7	13.7
metabolome_serum	PC aa C34:2	OCs	HCB	HCB	hs_hcb_cadj_Log2	hs_pcb118_cadj_Log2; hs_hcb_cadj_Log2; hs_pfna_c_Log2	-0.0485766	0.0112392	1.67586e-05	-0.0420002	0.0128788	0.00114125	-13.5	13.5
metabolome_serum	PC ae C36:1	Tobacco smoke	Cotinine	Cotinine	hs_cotinine_cdich_NoneUndetected	hs_oxominp_cadj_Log2; hs_pfos_c_Log2; hs_cotinine_cdich_NoneDetected; hs_cs_c_Log2	0.0765446	0.0221812	0.000578499	0.0662891	0.0217918	0.00240265	-13.4	13.4
metabolome_serum	PC aa C34:3	OCs	HCB	HCB	hs_hcb_cadj_Log2	hs_pm25_yr_hs_h_None; hs_hcb_cadj_Log2; hs_pcb118_cadj_Log2	-0.0941296	0.0161021	6.51663e-09	-0.0815162	0.0184573	1.09531e-05	-13.4	13.4
metabolome_urine	N methylnicotinic acid	OCs	PCBs	PCB 153	hs_pcb153_cadj_Log2	hs_oxominp_cadj_Log2; hs_total_fruits_Ter3; hs_KIDMED_None; hs_dmtp_cadj_Log2; hs_pcb153_cadj_Log2	0.217708	0.0588478	0.000225952	0.188861	0.058255	0.00122039	-13.3	13.3
mirna	hsa-miR-7977	Meteorological	UV	UV	hs_uvdvf_mt_hs_h_None	hs_uvdvf_mt_hs_h_None; hs_bupa_cadj_Log2	0.109856	0.0194298	2.08654e-08	0.095191	0.0199866	2.21576e-06	-13.3	13.3
methyl	cg06450634	Essential minerals	K	K	hs_k_c_Log2	hs_cu_c_Log2; hs_hum_mt_hs_h_None; hs_k_c_Log2	0.0104	0.002	1.1e-07	0.0091	0.002	4.62e-06	-13.1	13.1
metabolome_urine	Trimethylamine oxide	Non-essential metals	As	As	hs_as_c_Log2	hs_total_fish_Ter3; hs_pfunda_c_Log2; hs_as_c_Log2; hs_hg_c_Log2; hs_pcb180_cadj_Log2	0.94454	0.0822083	4.86892e-29	0.820534	0.091746	1.43103e-18	-13.1	13.1
methyl	cg06780673	Essential minerals	Cu	Cu	hs_cu_c_Log2	hs_pb_c_Log2; hs_cu_c_Log2	-0.0062	0.0009	1.44e-12	-0.0054	0.0009	9.27e-10	-13	13
metabolome_serum	PC aa C40:3	Non-essential metals	As	As	hs_as_c_Log2	hs_as_c_Log2; hs_pfos_c_Log2	0.0453628	0.0129356	0.000470498	0.0395717	0.0129984	0.00238347	-12.8	12.8
metabolome_serum	SM OH C22:1	PFASs	PFOS	PFOS	hs_pfos_c_Log2	hs_pfos_c_Log2; hs_se_c_Log2	0.0513315	0.0120632	2.25374e-05	0.0447468	0.012116	0.00023157	-12.8	12.8
metabolome_serum	PC ae C38:4	Non-essential metals	Cs	Cs	hs_cs_c_Log2	hs_se_c_Log2; hs_cs_c_Log2	0.052901	0.0126538	3.12168e-05	0.0461883	0.0128675	0.000344857	-12.7	12.7
metabolome_serum	SM OH C14:1	Phthalates	MEOHP	MEOHP	hs_meohp_cadj_Log2	hs_meohp_cadj_Log2; hs_dairy_Ter3; hs_pfos_c_Log2; hs_cotinine_cdich_NoneDetected; hs_se_c_Log2; hs_cs_c_Log2	-0.0393766	0.0115376	0.000664527	-0.0344559	0.0112053	0.00215385	-12.5	12.5
metabolome_serum	SM OH C14:1	PFASs	PFOS	PFOS	hs_pfos_c_Log2	hs_meohp_cadj_Log2; hs_dairy_Ter3; hs_pfos_c_Log2; hs_cotinine_cdich_NoneDetected; hs_se_c_Log2; hs_cs_c_Log2	0.0621344	0.0119027	2.11039e-07	0.0544348	0.0117575	4.06746e-06	-12.4	12.4
proteome	Eotaxin	Essential minerals	Mo	Mo	hs_mo_c_Log2	hs_mo_c_Log2; hs_mn_c_Log2	0.0556327	0.0136774	5.07437e-05	0.0488053	0.0137355	0.000395909	-12.3	12.3
metabolome_serum	PC aa C28:1	Non-essential metals	Cs	Cs	hs_cs_c_Log2	hs_dairy_Ter3; hs_pfos_c_Log2; hs_pcb118_cadj_Log2; hs_cs_c_Log2	0.0628389	0.0138063	5.87791e-06	0.0552626	0.0134557	4.28555e-05	-12.1	12.1
metabolome_serum	SM OH C22:1	Essential minerals	Se	Se	hs_se_c_Log2	hs_pfos_c_Log2; hs_se_c_Log2	0.0565939	0.0129198	1.28981e-05	0.0498012	0.0129822	0.00013161	-12	12
proteome	Eotaxin	Essential minerals	Mn	Mn	hs_mn_c_Log2	hs_mo_c_Log2; hs_mn_c_Log2	0.093126	0.0225312	3.83568e-05	0.0821081	0.0226322	0.000298174	-11.8	11.8
metabolome_serum	SM OH C16:1	Phthalates	MEOHP	MEOHP	hs_meohp_cadj_Log2	hs_cs_c_Log2; h_PM_Log; hs_pfos_c_Log2; hs_cotinine_cdich_NoneDetected; hs_hg_c_Log2; hs_se_c_Log2; hs_bakery_prod_Ter3; hs_meohp_cadj_Log2	-0.043741	0.0111743	9.57962e-05	-0.0386712	0.010866	0.000387296	-11.6	11.6
metabolome_serum	ADMA	Phthalates	MEOHP	MEOHP	hs_meohp_cadj_Log2	hs_hum_mt_hs_h_None; hs_meohp_cadj_Log2	0.0258433	0.00717244	0.000327472	0.0229532	0.00717939	0.00142507	-11.2	11.2
metabolome_serum	PC ae C36:1	Non-essential metals	Cs	Cs	hs_cs_c_Log2	hs_oxominp_cadj_Log2; hs_pfos_c_Log2; hs_cotinine_cdich_NoneDetected; hs_cs_c_Log2	0.055919	0.0138013	5.4165e-05	0.0496825	0.0135631	0.000260276	-11.2	11.2
mirna	hsa-miR-24-3p	Essential minerals	K	K	hs_k_c_Log2	hs_pfoa_c_Log2; hs_k_c_Log2	0.0535842	0.0147348	0.000291507	0.0476045	0.0147343	0.00127767	-11.2	11.2
metabolome_serum	PC aa C40:3	PFASs	PFOS	PFOS	hs_pfos_c_Log2	hs_as_c_Log2; hs_pfos_c_Log2	0.0401333	0.0106996	0.000184736	0.0357399	0.0107596	0.00092216	-10.9	10.9
metabolome_serum	PC ae C40:5	PFASs	PFNA	PFNA	hs_pfna_c_Log2	hs_pfna_c_Log2; hs_se_c_Log2; hs_cs_c_Log2	0.034755	0.00992575	0.000479909	0.03104	0.00988837	0.00173711	-10.7	10.7
mirna	hsa-miR-29c-3p	PFASs	PFOA	PFOA	hs_pfoa_c_Log2	hs_pfoa_c_Log2; hs_k_c_Log2	-0.0634027	0.0151627	3.17078e-05	-0.0565978	0.0151385	0.000196353	-10.7	10.7
metabolome_urine	Proline betaine	OP Pesticides	DETP	DETP	hs_detp_cadj_Log2	hs_total_fruits_Ter3; hs_detp_cadj_Log2; hs_total_cereal_Ter3	0.879161	0.161023	5.80525e-08	0.786017	0.160237	1.0635e-06	-10.6	10.6
metabolome_serum	lysoPC a C16:0	Phthalates	MEP	MEP	hs_mep_cadj_Log2	hs_pcb118_cadj_Log2; hs_hcb_cadj_Log2; hs_mep_cadj_Log2	0.0460433	0.0123541	0.00020297	0.0412064	0.0122852	0.000821379	-10.5	10.5
proteome	APO B	Essential minerals	Cu	Cu	hs_cu_c_Log2	hs_landuseshan300_h_None; hs_pfunda_c_Log2; hs_as_c_Log2; hs_cu_c_Log2	0.0561	0.0143	9.22e-05	0.0502	0.0144	0.0005	-10.4	10.4
mirna	hsa-miR-29b-3p	Essential minerals	K	K	hs_k_c_Log2	hs_pfoa_c_Log2; hs_k_c_Log2	0.0546769	0.0112951	1.5148e-06	0.0490065	0.0112527	1.47853e-05	-10.4	10.4
mirna	hsa-miR-486-3p	Essential minerals	K	K	hs_k_c_Log2	hs_pfoa_c_Log2; hs_k_c_Log2	0.0242533	0.00624892	0.000111301	0.021728	0.00624907	0.000530639	-10.4	10.4
mirna	hsa-miR-29a-3p	PFASs	PFOA	PFOA	hs_pfoa_c_Log2	hs_pfoa_c_Log2; hs_k_c_Log2	-0.0781959	0.0177699	1.20569e-05	-0.070074	0.0177359	8.37475e-05	-10.4	10.4
metabolome_serum	PC ae C36:4	Essential minerals	Se	Se	hs_se_c_Log2	hs_se_c_Log2; hs_cs_c_Log2	0.0717708	0.0142502	5.48039e-07	0.0643727	0.0144926	9.76049e-06	-10.3	10.3
metabolome_urine	Taurine	Indoor air	BTEX	Benzene in	h_Benzene_Log	hs_pfunda_c_Log2; h_Benzene_Log; hs_as_c_Log2; hs_hg_c_Log2; hs_se_c_Log2; hs_total_meat_Ter3	0.235544	0.0636443	0.000224699	0.211904	0.062786	0.000762222	-10	10
mirna	hsa-miR-29a-3p	Essential minerals	K	K	hs_k_c_Log2	hs_pfoa_c_Log2; hs_k_c_Log2	0.0777257	0.017258	7.52778e-06	0.0700556	0.0172333	5.20829e-05	-9.9	9.9
mirna	hsa-miR-29b-3p	PFASs	PFOA	PFOA	hs_pfoa_c_Log2	hs_pfoa_c_Log2; hs_k_c_Log2	-0.0574865	0.0116181	8.90226e-07	-0.051805	0.0115809	8.65764e-06	-9.9	9.9
mirna	hsa-miR-486-3p	PFASs	PFOA	PFOA	hs_pfoa_c_Log2	hs_pfoa_c_Log2; hs_k_c_Log2	-0.0255905	0.00642849	7.40518e-05	-0.0230715	0.00643132	0.000351521	-9.8	9.8
metabolome_serum	C5	Meteorological	UV	UV	hs_uvdvf_mt_hs_h_None	hs_pfos_c_Log2; hs_uvdvf_mt_hs_h_None; hs_bpa_cadj_Log2	0.13114	0.0181544	9.05656e-13	0.118478	0.0205433	1.02857e-08	-9.7	9.7
metabolome_urine	3 hydroybutyrate:3 aminoisobutyrate	Phthalates	OXOMINP	OXOMINP	hs_oxominp_cadj_Log2	hs_dmtp_cadj_Log2; hs_oxominp_cadj_Log2	-0.210161	0.0656411	0.00140281	-0.189919	0.0654284	0.00376834	-9.6	9.6
proteome	PAI1	Essential minerals	Co	Co	hs_co_c_Log2	hs_KIDMED_None; hs_co_c_Log2	0.102376	0.0329256	0.00192108	0.0925375	0.0329001	0.00499619	-9.6	9.6
metabolome_serum	SM C26:0	PFASs	PFOS	PFOS	hs_pfos_c_Log2	hs_pfos_c_Log2; hs_se_c_Log2	0.100238	0.0182794	5.09147e-08	0.0905911	0.0183668	9.28873e-07	-9.6	9.6
mirna	hsa-miR-29c-3p	Essential minerals	K	K	hs_k_c_Log2	hs_pfoa_c_Log2; hs_k_c_Log2	0.0648913	0.0147179	1.15996e-05	0.0586963	0.0147095	7.11856e-05	-9.5	9.5
mirna	hsa-miR-4284	Meteorological	Temperature	T	hs_tm_mt_hs_h_None	hs_trcs_cadj_Log2; hs_cd_c_Log2; hs_tm_mt_hs_h_None	0.100068	0.0120947	4.48929e-16	0.0905346	0.0120971	1.67748e-13	-9.5	9.5
metabolome_serum	PC ae C38:3	Tobacco smoke	Cotinine	Cotinine	hs_cotinine_cdich_NoneUndetected	hs_pfos_c_Log2; hs_cotinine_cdich_NoneDetected	0.0813991	0.0232286	0.000475025	0.0737577	0.0232094	0.00152186	-9.4	9.4
metabolome_urine	Alanine	Lifestyle	Diet	KIDMED	hs_KIDMED_None	hs_oxominp_cadj_Log2; hs_KIDMED_None; hs_dmtp_cadj_Log2; hs_hcb_cadj_Log2; hs_hg_c_Log2	-0.0727	0.0176	3.84e-05	-0.066	0.0173	0.000147	-9.2	9.2
metabolome_serum	PC ae C36:1	PFASs	PFOS	PFOS	hs_pfos_c_Log2	hs_oxominp_cadj_Log2; hs_pfos_c_Log2; hs_cotinine_cdich_NoneDetected; hs_cs_c_Log2	0.0678318	0.011963	1.79265e-08	0.0615885	0.0118801	2.55155e-07	-9.2	9.2
methyl	cg26736273	Essential minerals	Cu	Cu	hs_cu_c_Log2	hs_pb_c_Log2; hs_cu_c_Log2	-0.00778402	0.00102092	5.08256e-14	-0.00706932	0.00103476	1.3512e-11	-9.2	9.2
metabolome_serum	PC ae C40:1	PFASs	PFNA	PFNA	hs_pfna_c_Log2	hs_pfna_c_Log2; hs_pcb118_cadj_Log2; hs_as_c_Log2; hs_hg_c_Log2; hs_se_c_Log2; hs_total_fish_Ter3	0.0636526	0.0116333	5.44265e-08	0.0577719	0.0117032	9.10461e-07	-9.2	9.2
mirna	hsa-miR-24-3p	PFASs	PFOA	PFOA	hs_pfoa_c_Log2	hs_pfoa_c_Log2; hs_k_c_Log2	-0.0601493	0.015144	7.68471e-05	-0.0546303	0.015164	0.000331768	-9.2	9.2
metabolome_serum	PC aa C30:0	Lifestyle	Diet	Dairy	hs_dairy_Ter3	hs_dairy_Ter3; hs_pcb118_cadj_Log2; hs_co_c_Log2	0.111415	0.0284236	9.37163e-05	0.101422	0.0281962	0.000335255	-9	9
metabolome_serum	ADMA	Meteorological	Humidity	Hum.	hs_hum_mt_hs_h_None	hs_hum_mt_hs_h_None; hs_meohp_cadj_Log2	-0.0384674	0.00960231	6.55996e-05	-0.0350682	0.00962395	0.000280265	-8.8	8.8
proteome	APO A1	PFASs	PFUNDA	PFUNDA	hs_pfunda_c_Log2	hs_pfunda_c_Log2; hs_cs_c_Log2	0.0792	0.0247	0.00135	0.0724	0.0247	0.00339	-8.7	8.7
metabolome_urine	Acetone	OP Pesticides	DMTP	DMTP	hs_dmtp_cadj_Log2	hs_dmtp_cadj_Log2; hs_oxominp_cadj_Log2	-0.1552	0.0466	0.000891	-0.143	0.0465	0.00216	-7.8	7.8
metabolome_serum	C4	Indoor air	PM	PM2.5 in	h_PM_Log	hs_cs_c_Log2; h_PM_Log; hs_blueyn300_h_None1	-0.0496683	0.0144736	0.000620682	-0.0458961	0.0143653	0.00143578	-7.6	7.6
metabolome_urine	Proline betaine	Lifestyle	Diet	Fruits	hs_total_fruits_Ter3	hs_total_fruits_Ter3; hs_detp_cadj_Log2; hs_total_cereal_Ter3	1.16645	0.259132	7.42013e-06	1.0777	0.259708	3.5695e-05	-7.6	7.6
metabolome_serum	PC ae C38:3	PFASs	PFOS	PFOS	hs_pfos_c_Log2	hs_pfos_c_Log2; hs_cotinine_cdich_NoneDetected	0.0490896	0.0126187	0.000105738	0.0454188	0.0126233	0.000333944	-7.5	7.5
metabolome_serum	alpha AAA	PFASs	PFOS	PFOS	hs_pfos_c_Log2	hs_dmtp_cadj_Log2; hs_se_c_Log2; hs_pfos_c_Log2	0.126405	0.0273681	4.28496e-06	0.117064	0.0274219	2.12128e-05	-7.4	7.4
metabolome_serum	C10	OP Pesticides	DMTP	DMTP	hs_dmtp_cadj_Log2	hs_dmtp_cadj_Log2; hs_oxominp_cadj_Log2	-0.0470482	0.0132715	0.000407871	-0.0435994	0.0132558	0.00103487	-7.3	7.3
metabolome_serum	C10	Phthalates	OXOMINP	OXOMINP	hs_oxominp_cadj_Log2	hs_dmtp_cadj_Log2; hs_oxominp_cadj_Log2	-0.0440048	0.0122901	0.000356842	-0.0408472	0.0122769	0.000904385	-7.2	7.2
proteome	APO A1	Non-essential metals	Cs	Cs	hs_cs_c_Log2	hs_pfunda_c_Log2; hs_cs_c_Log2	0.085	0.0241	0.000433	0.079	0.0241	0.00107	-7.1	7.1
mirna	hsa-miR-326	PFASs	PFOA	PFOA	hs_pfoa_c_Log2	hs_pfoa_c_Log2; hs_cs_c_Log2	-0.00885782	0.00209235	2.53064e-05	-0.0082419	0.00206997	7.37979e-05	-7	7
proteome	PAI1	Lifestyle	Diet	KIDMED	hs_KIDMED_None	hs_KIDMED_None; hs_co_c_Log2	-0.137482	0.0374552	0.000253054	-0.128267	0.0374872	0.000644279	-6.7	6.7
metabolome_serum	Val	Indoor air	PM	PM2.5 in	h_PM_Log	hs_pfos_c_Log2; hs_mnbp_cadj_Log2; h_PM_Log	-0.0322953	0.00842327	0.000132696	-0.0301374	0.0083631	0.000326902	-6.7	6.7
metabolome_urine	Acetone	Phthalates	OXOMINP	OXOMINP	hs_oxominp_cadj_Log2	hs_dmtp_cadj_Log2; hs_oxominp_cadj_Log2	-0.1544	0.0428	0.000322	-0.1442	0.0428	0.000773	-6.6	6.6
metabolome_urine	Creatinine	Phthalates	MEHP	MEHP	hs_mehp_cadj_Log2	hs_co_c_Log2; hs_mehp_cadj_Log2; hs_bupa_cadj_Log2	-0.0589913	0.010477	2.24277e-08	-0.0552978	0.0104345	1.38479e-07	-6.3	6.3
metabolome_serum	PC aa C32:3	Air Pollution	PM2.5	PM2.5	hs_pm25_yr_hs_h_None	hs_pcb118_cadj_Log2; hs_pfunda_c_Log2; hs_pm25_yr_hs_h_None	0.0660793	0.0166111	7.37218e-05	0.0619625	0.0164128	0.000167797	-6.2	6.2
metabolome_urine	Alanine	Phthalates	OXOMINP	OXOMINP	hs_oxominp_cadj_Log2	hs_oxominp_cadj_Log2; hs_KIDMED_None; hs_dmtp_cadj_Log2; hs_hcb_cadj_Log2; hs_hg_c_Log2	0.0831	0.0167	8.01e-07	0.0781	0.0165	2.37e-06	-6	6
metabolome_serum	C4	Natural Spaces	Blue	Blue space	hs_blueyn300_h_None1	hs_cs_c_Log2; h_PM_Log; hs_blueyn300_h_None1	-0.175544	0.0485547	0.000312538	-0.165802	0.0482113	0.00060412	-5.5	5.5
metabolome_urine	3 hydroybutyrate:3 aminoisobutyrate	OP Pesticides	DMTP	DMTP	hs_dmtp_cadj_Log2	hs_dmtp_cadj_Log2; hs_oxominp_cadj_Log2	-0.29972	0.0711719	2.73303e-05	-0.283689	0.0711638	7.11937e-05	-5.3	5.3
metabolome_urine	Hippurate	OP Pesticides	DETP	DETP	hs_detp_cadj_Log2	hs_total_veg_Ter3; hs_KIDMED_None; hs_detp_cadj_Log2; hs_total_fruits_Ter3	0.378488	0.0459767	4.82178e-16	0.358416	0.0457745	1.08272e-14	-5.3	5.3
metabolome_urine	Sucrose	Phthalates	OXOMINP	OXOMINP	hs_oxominp_cadj_Log2	hs_co_c_Log2; hs_oxominp_cadj_Log2; hs_pfhxs_c_Log2; hs_cd_c_Log2	0.209403	0.0605434	0.000562059	0.199138	0.0598959	0.000912243	-4.9	4.9
metabolome_urine	Creatine	Lifestyle	Diet	Meat	hs_total_meat_Ter3	hs_co_c_Log2; hs_total_meat_Ter3; hs_hg_c_Log2; hs_se_c_Log2; hs_cd_c_Log2	0.495685	0.105839	3.14924e-06	0.471501	0.104102	6.52286e-06	-4.9	4.9
metabolome_urine	Alanine	OP Pesticides	DMTP	DMTP	hs_dmtp_cadj_Log2	hs_oxominp_cadj_Log2; hs_KIDMED_None; hs_dmtp_cadj_Log2; hs_hcb_cadj_Log2; hs_hg_c_Log2	0.0611	0.0183	0.00087	0.0582	0.0179	0.00121	-4.8	4.8
metabolome_serum	PC aa C40:4	Non-essential metals	Hg	Hg	hs_hg_c_Log2	hs_hcb_cadj_Log2; hs_hg_c_Log2; hs_pcb118_cadj_Log2	-0.0707025	0.0128935	5.09392e-08	-0.0674497	0.0127438	1.4359e-07	-4.6	4.6
mirna	hsa-miR-326	Non-essential metals	Cs	Cs	hs_cs_c_Log2	hs_pfoa_c_Log2; hs_cs_c_Log2	-0.01296	0.00250942	2.95023e-07	-0.012364	0.00249405	8.49447e-07	-4.6	4.6
metabolome_urine	Creatinine	Essential minerals	Co	Co	hs_co_c_Log2	hs_co_c_Log2; hs_mehp_cadj_Log2; hs_bupa_cadj_Log2	0.0314745	0.00857625	0.000253408	0.0300712	0.0084415	0.000382277	-4.5	4.5
metabolome_serum	PC aa C38:3	Lifestyle	Diet	Lipids	hs_total_lipids_Ter3	hs_pcb118_cadj_Log2; hs_hcb_cadj_Log2; hs_total_lipids_Ter2	-0.070213	0.024118	0.00366775	-0.0671143	0.0237472	0.00479007	-4.4	4.4
metabolome_urine	Alanine	OCs	HCB	HCB	hs_hcb_cadj_Log2	hs_oxominp_cadj_Log2; hs_KIDMED_None; hs_dmtp_cadj_Log2; hs_hcb_cadj_Log2; hs_hg_c_Log2	-0.0977	0.0232	2.67e-05	-0.0937	0.0227	3.9e-05	-4.1	4.1
metabolome_urine	N methyl 2 pyridone 5 carboxamide	Phthalates	OXOMINP	OXOMINP	hs_oxominp_cadj_Log2	hs_oxominp_cadj_Log2; hs_participation_3cat_None2 or more organisations	-0.259621	0.0744015	0.000501829	-0.249034	0.0740262	0.000792528	-4.1	4.1
metabolome_serum	PC ae C30:0	Non-essential metals	Cs	Cs	hs_cs_c_Log2	hs_dairy_Ter3; hs_cs_c_Log2	0.0650324	0.0157867	4.0624e-05	0.0625442	0.015635	6.72117e-05	-3.8	3.8
metabolome_serum	PC aa C30:0	OCs	PCBs	PCB 118	hs_pcb118_cadj_Log2	hs_dairy_Ter3; hs_pcb118_cadj_Log2; hs_co_c_Log2	-0.0599595	0.0154891	0.000114288	-0.0577033	0.0153632	0.000181137	-3.8	3.8
metabolome_serum	PC aa C36:4	Social and economic capital	Social capital	House crowding	hs_hm_pers_None	hs_hcb_cadj_Log2; hs_hm_pers_None; hs_pcb118_cadj_Log2	0.0269666	0.00768489	0.000466645	0.026008	0.00761014	0.000653448	-3.6	3.6
metabolome_serum	PC aa C28:1	Lifestyle	Diet	Dairy	hs_dairy_Ter3	hs_dairy_Ter3; hs_pfos_c_Log2; hs_pcb118_cadj_Log2; hs_cs_c_Log2	0.123108	0.0205159	2.61154e-09	0.119074	0.0200868	4.02397e-09	-3.3	3.3
metabolome_urine	Lactate	OCs	HCB	HCB	hs_hcb_cadj_Log2	hs_cu_c_Log2; hs_hcb_cadj_Log2; hs_cs_c_Log2	-0.081375	0.0216715	0.00018183	-0.0788511	0.0214718	0.000251134	-3.1	3.1
metabolome_serum	PC aa C30:0	Essential minerals	Co	Co	hs_co_c_Log2	hs_dairy_Ter3; hs_pcb118_cadj_Log2; hs_co_c_Log2	0.0438341	0.0119852	0.000266056	0.042547	0.0118882	0.000359054	-2.9	2.9
metabolome_serum	PC aa C34:3	Air Pollution	PM2.5	PM2.5	hs_pm25_yr_hs_h_None	hs_pm25_yr_hs_h_None; hs_hcb_cadj_Log2; hs_pcb118_cadj_Log2	0.0718879	0.0203416	0.000425085	0.0698739	0.020062	0.000514174	-2.8	2.8
metabolome_serum	Creatinine	Non-essential metals	Cs	Cs	hs_cs_c_Log2	hs_cs_c_Log2; hs_oxominp_cadj_Log2	0.037683	0.00975406	0.000117934	0.0367018	0.00967699	0.000156574	-2.6	2.6
metabolome_urine	Glucose	Phthalates	MEHP	MEHP	hs_mehp_cadj_Log2	hs_dmdtp_cdich_NoneDetected; hs_mehp_cadj_Log2	-0.0844801	0.0257787	0.0010792	-0.0823263	0.0255876	0.00132858	-2.5	2.5
metabolome_serum	Val	PFASs	PFOS	PFOS	hs_pfos_c_Log2	hs_pfos_c_Log2; hs_mnbp_cadj_Log2; h_PM_Log	0.0434668	0.0119204	0.000277504	0.0424174	0.0118447	0.000356033	-2.41417	2.41417
metabolome_serum	PC ae C30:0	Lifestyle	Diet	Dairy	hs_dairy_Ter3	hs_dairy_Ter3; hs_cs_c_Log2	0.124558	0.0234985	1.37601e-07	0.121573	0.0233624	2.30129e-07	-2.4	2.4
metabolome_serum	C5	PFASs	PFOS	PFOS	hs_pfos_c_Log2	hs_pfos_c_Log2; hs_uvdvf_mt_hs_h_None; hs_bpa_cadj_Log2	0.0712654	0.0162406	1.2456e-05	0.0697194	0.0159034	1.26944e-05	-2.2	2.2
metabolome_serum	PC aa C34:4	Air Pollution	PM2.5	PM2.5	hs_pm25_yr_hs_h_None	hs_pm25_yr_hs_h_None; hs_hcb_cadj_Log2; hs_pcb118_cadj_Log2	0.0967353	0.0259868	0.000206575	0.0946027	0.0257551	0.000250311	-2.2	2.2
metabolome_serum	PC aa C32:2	Air Pollution	PM2.5	PM2.5	hs_pm25_yr_hs_h_None	hs_pm25_yr_hs_h_None; hs_hcb_cadj_Log2; hs_pcb118_cadj_Log2	0.0961141	0.0265529	0.000307398	0.0940974	0.026362	0.000372128	-2.1	2.1
metabolome_serum	PC ae C34:2	Essential minerals	Se	Se	hs_se_c_Log2	hs_se_c_Log2; hs_distinvnear1_h_Log	0.0472273	0.0139324	0.000722675	0.0462128	0.0138615	0.000882986	-2.1	2.1
metabolome_serum	C4	Non-essential metals	Cs	Cs	hs_cs_c_Log2	hs_cs_c_Log2; h_PM_Log; hs_blueyn300_h_None1	0.0838679	0.0234527	0.000362937	0.082371	0.0232461	0.000410397	-1.8	1.8
metabolome_serum	Creatinine	Phthalates	OXOMINP	OXOMINP	hs_oxominp_cadj_Log2	hs_cs_c_Log2; hs_oxominp_cadj_Log2	-0.0302903	0.00660392	4.98264e-06	-0.0297322	0.00656846	6.60321e-06	-1.8	1.8
metabolome_serum	PC ae C34:2	Traffic	Traffic	Distance road	hs_distinvnear1_h_Log	hs_se_c_Log2; hs_distinvnear1_h_Log	0.0489439	0.0130981	0.000195362	0.0480802	0.013045	0.000238406	-1.8	1.8
metabolome_urine	Glucose	OP Pesticides	OP Pesticides	DMDTP	hs_dmdtp_cdich_NoneUndetected	hs_dmdtp_cdich_NoneDetected; hs_mehp_cadj_Log2	0.223	0.0504335	1.06965e-05	0.219891	0.0502443	1.31314e-05	-1.4	1.4
metabolome_serum	PC ae C36:1	Phthalates	OXOMINP	OXOMINP	hs_oxominp_cadj_Log2	hs_oxominp_cadj_Log2; hs_pfos_c_Log2; hs_cotinine_cdich_NoneDetected; hs_cs_c_Log2	-0.0326865	0.00938474	0.00051408	-0.0322385	0.0091845	0.000464868	-1.4	1.4
proteome	APO B	Built Environment	Land use	Land use	hs_landuseshan300_h_None	hs_landuseshan300_h_None; hs_pfunda_c_Log2; hs_as_c_Log2; hs_cu_c_Log2	-0.0624	0.0161	0.000116	-0.0618	0.016	0.000116	-1	1
metabolome_serum	lysoPC a C17:0	Lifestyle	Diet	KIDMED	hs_KIDMED_None	hs_KIDMED_None; hs_pfna_c_Log2	0.0438847	0.0116657	0.000176939	0.0434996	0.0115962	0.000184537	-0.9	0.9
metabolome_serum	lysoPC a C17:0	PFASs	PFNA	PFNA	hs_pfna_c_Log2	hs_KIDMED_None; hs_pfna_c_Log2	0.0510787	0.0130261	9.31631e-05	0.050666	0.0129551	9.71988e-05	-0.8	0.8
metabolome_urine	Formate	Phthalates	OHMiNP	OHMiNP	hs_ohminp_cadj_Log2	hs_ohminp_cadj_Log2; hs_cs_c_Log2	0.0963482	0.0241778	7.16152e-05	0.0955604	0.0239752	7.13766e-05	-0.8	0.8
metabolome_urine	Formate	Non-essential metals	Cs	Cs	hs_cs_c_Log2	hs_ohminp_cadj_Log2; hs_cs_c_Log2	-0.156211	0.0340054	4.82128e-06	-0.155247	0.0337939	4.81635e-06	-0.6	0.6
metabolome_urine	Citrate	Essential minerals	Co	Co	hs_co_c_Log2	hs_pcb138_cadj_Log2; hs_hcb_cadj_Log2; hs_co_c_Log2	0.100779	0.0244232	3.94376e-05	0.100202	0.0243087	4.0175e-05	-0.6	0.6
mirna	hsa-miR-16-2-3p	Meteorological	Humidity	Hum.	hs_hum_mt_hs_h_None	hs_hum_mt_hs_h_None; hs_k_c_Log2	-0.0192901	0.00495449	0.00010591	-0.0192499	0.00489101	8.91361e-05	-0.2	0.2
mirna	hsa-miR-16-2-3p	Essential minerals	K	K	hs_k_c_Log2	hs_hum_mt_hs_h_None; hs_k_c_Log2	0.0173894	0.00348487	7.21114e-07	0.0173671	0.00345796	6.12286e-07	-0.1	0.1
metabolome_serum	PC aa C38:5	Non-essential metals	Cs	Cs	hs_cs_c_Log2	hs_pcb118_cadj_Log2; hs_hcb_cadj_Log2; hs_cs_c_Log2	0.0516089	0.0145048	0.000388407	0.0516781	0.0143729	0.000337114	0.1	0.1
metabolome_serum	SM OH C14:1	Lifestyle	Diet	Dairy	hs_dairy_Ter3	hs_meohp_cadj_Log2; hs_dairy_Ter3; hs_pfos_c_Log2; hs_cotinine_cdich_NoneDetected; hs_se_c_Log2; hs_cs_c_Log2	0.105381	0.0204031	2.82085e-07	0.105663	0.0198825	1.27976e-07	0.3	0.3
metabolome_serum	C12	OP Pesticides	DMTP	DMTP	hs_dmtp_cadj_Log2	hs_mo_c_Log2; hs_dmtp_cadj_Log2	-0.0404283	0.0113709	0.000392294	-0.0405602	0.0113105	0.000349408	0.3	0.3
metabolome_serum	C12	Essential minerals	Mo	Mo	hs_mo_c_Log2	hs_mo_c_Log2; hs_dmtp_cadj_Log2	-0.0262363	0.00715432	0.000256138	-0.0263168	0.0071187	0.000228311	0.3	0.3
metabolome_serum	lysoPC a C18:1	OCs	HCB	HCB	hs_hcb_cadj_Log2	hs_hcb_cadj_Log2; hs_pb_c_Log2	-0.0629492	0.0151874	3.6434e-05	-0.0633075	0.0151156	3.02075e-05	0.6	0.6
metabolome_serum	lysoPC a C18:1	Non-essential metals	Pb	Pb	hs_pb_c_Log2	hs_hcb_cadj_Log2; hs_pb_c_Log2	0.0399912	0.0115751	0.000569942	0.0403165	0.0114951	0.00046974	0.8	0.8
metabolome_serum	Leu	Phthalates	MNBP	MNBP	hs_mnbp_cadj_Log2	hs_mnbp_cadj_Log2; h_PM_Log	-0.0557774	0.0142649	9.75077e-05	-0.0563666	0.014197	7.61185e-05	1.1	1.1
metabolome_urine	Taurine	Lifestyle	Diet	Meat	hs_total_meat_Ter3	hs_pfunda_c_Log2; h_Benzene_Log; hs_as_c_Log2; hs_hg_c_Log2; hs_se_c_Log2; hs_total_meat_Ter3	0.422816	0.113293	0.000198975	0.427783	0.111835	0.000137568	1.2	1.2
metabolome_urine	4 deoyerythronic acid	OCs	HCB	HCB	hs_hcb_cadj_Log2	hs_hcb_cadj_Log2; hs_oxominp_cadj_Log2	-0.0731296	0.0206466	0.00041264	-0.0740926	0.0205656	0.000327972	1.3	1.3
metabolome_serum	Leu	Indoor air	PM	PM2.5 in	h_PM_Log	hs_mnbp_cadj_Log2; h_PM_Log	-0.0361748	0.0104362	0.000546681	-0.0366583	0.0103723	0.000424757	1.3	1.3
metabolome_urine	Glycine	Phthalates	OHMiNP	OHMiNP	hs_ohminp_cadj_Log2	hs_ohminp_cadj_Log2; hs_pfos_c_Log2; hs_as_c_Log2; hs_hcb_cadj_Log2; hs_hg_c_Log2; hs_se_c_Log2; hs_cs_c_Log2	0.0752135	0.022448	0.000831968	0.0763631	0.0218581	0.000494303	1.5	1.5
metabolome_urine	4 deoyerythronic acid	Phthalates	OXOMINP	OXOMINP	hs_oxominp_cadj_Log2	hs_hcb_cadj_Log2; hs_oxominp_cadj_Log2	0.0476933	0.0149796	0.00149108	0.0484667	0.0149057	0.00118023	1.6	1.6
metabolome_urine	N methyl 2 pyridone 5 carboxamide	Social and economic capital	Social capital	Social participation	hs_participation_3cat_NoneNone	hs_oxominp_cadj_Log2; hs_participation_3cat_None2 or more organisations	0.220539	0.148253	0.137127	0.224542	0.147614	0.128492	1.8	1.8
methyl	cg06450634	Meteorological	Humidity	Hum.	hs_hum_mt_hs_h_None	hs_cu_c_Log2; hs_hum_mt_hs_h_None; hs_k_c_Log2	-0.0217	0.0027	1.89e-15	-0.0223	0.0026	1.07e-16	2.6	2.6
proteome	Leptin	Lifestyle	Diet	Bread	hs_total_bread_Ter3	hs_total_bread_Ter2; hs_hcb_cadj_Log2; hs_pcb180_cadj_Log2	-0.102688	0.0849017	0.226722	-0.105383	0.0841512	0.210713	2.6	2.6
proteome	IL8	Lifestyle	Diet	Dairy	hs_dairy_Ter3	hs_dairy_Ter3; hs_k_c_Log2	0.0901174	0.0244743	0.000241985	0.0931334	0.0243064	0.000134149	3.3	3.3
metabolome_serum	alpha AAA	OP Pesticides	DMTP	DMTP	hs_dmtp_cadj_Log2	hs_dmtp_cadj_Log2; hs_se_c_Log2; hs_pfos_c_Log2	-0.0798594	0.0230797	0.000559111	-0.0825321	0.0228027	0.00030781	3.3	3.3
metabolome_urine	Urea	OP Pesticides	DEP	DEP	hs_dep_cadj_Log2	hs_pfos_c_Log2; hs_cotinine_cdich_NoneDetected; hs_dep_cadj_Log2; hs_hg_c_Log2; hs_se_c_Log2; hs_bupa_cadj_Log2	-0.0832828	0.0161291	2.84196e-07	-0.0860785	0.0158168	6.39916e-08	3.4	3.4
proteome	IL8	Essential minerals	K	K	hs_k_c_Log2	hs_dairy_Ter3; hs_k_c_Log2	0.0554243	0.0136144	4.99955e-05	0.0575881	0.0135688	2.37016e-05	3.9	3.9
metabolome_urine	N methyl 2 pyridone 5 carboxamide	Social and economic capital	Social capital	Social participation	hs_participation_3cat_None2 or more organisations	hs_oxominp_cadj_Log2; hs_participation_3cat_None2 or more organisations	-0.587913	0.206206	0.00443271	-0.559434	0.205485	0.00657435	4.8	4.8
metabolome_urine	5 oxoproline	Essential minerals	Cu	Cu	hs_cu_c_Log2	hs_ohminp_cadj_Log2; hs_cu_c_Log2	-0.13812	0.0365483	0.000165255	-0.146599	0.0364256	6.07048e-05	6.1	6.1
metabolome_serum	Val	Phthalates	MNBP	MNBP	hs_mnbp_cadj_Log2	hs_pfos_c_Log2; hs_mnbp_cadj_Log2; h_PM_Log	-0.0437399	0.0115308	0.00015618	-0.0464347	0.0114218	5.11244e-05	6.16095	6.16095
metabolome_urine	5 oxoproline	Phthalates	OHMiNP	OHMiNP	hs_ohminp_cadj_Log2	hs_ohminp_cadj_Log2; hs_cu_c_Log2	-0.115076	0.0335252	0.000618673	-0.123526	0.0333776	0.000224784	7.3	7.3
metabolome_serum	PC aa C32:3	PFASs	PFUNDA	PFUNDA	hs_pfunda_c_Log2	hs_pcb118_cadj_Log2; hs_pfunda_c_Log2; hs_pm25_yr_hs_h_None	0.0583566	0.0145845	6.69237e-05	0.0639621	0.0145281	1.16631e-05	9.6	9.6
metabolome_serum	C18	Phthalates	MEHP	MEHP	hs_mehp_cadj_Log2	hs_pb_c_Log2; hs_mehp_cadj_Log2	-0.0382803	0.0106913	0.000356842	-0.0423924	0.0106844	7.69508e-05	10.7	10.7
metabolome_serum	C18	Non-essential metals	Pb	Pb	hs_pb_c_Log2	hs_pb_c_Log2; hs_mehp_cadj_Log2	0.0336055	0.00982604	0.000647488	0.0375258	0.00981514	0.000138582	11.7	11.7
metabolome_serum	PC aa C32:3	OCs	PCBs	PCB 118	hs_pcb118_cadj_Log2	hs_pcb118_cadj_Log2; hs_pfunda_c_Log2; hs_pm25_yr_hs_h_None	-0.0435373	0.0116165	0.000186947	-0.0493752	0.011553	2.07672e-05	13.4	13.4
metabolome_serum	PC aa C28:1	OCs	PCBs	PCB 118	hs_pcb118_cadj_Log2	hs_dairy_Ter3; hs_pfos_c_Log2; hs_pcb118_cadj_Log2; hs_cs_c_Log2	-0.0467187	0.0112643	3.60191e-05	-0.0536722	0.0111565	1.69778e-06	14.9	14.9
metabolome_urine	Urea	Phenols	BUPA	BUPA	hs_bupa_cadj_Log2	hs_pfos_c_Log2; hs_cotinine_cdich_NoneDetected; hs_dep_cadj_Log2; hs_hg_c_Log2; hs_se_c_Log2; hs_bupa_cadj_Log2	0.0401387	0.0108289	0.000219764	0.0463775	0.0105677	1.24332e-05	15.5	15.5
metabolome_serum	PC aa C28:1	PFASs	PFOS	PFOS	hs_pfos_c_Log2	hs_dairy_Ter3; hs_pfos_c_Log2; hs_pcb118_cadj_Log2; hs_cs_c_Log2	0.0479278	0.0120706	7.60159e-05	0.0582539	0.0119612	1.26649e-06	21.5	21.5
metabolome_serum	PC ae C40:1	OCs	PCBs	PCB 118	hs_pcb118_cadj_Log2	hs_pfna_c_Log2; hs_pcb118_cadj_Log2; hs_as_c_Log2; hs_hg_c_Log2; hs_se_c_Log2; hs_total_fish_Ter3	-0.0434712	0.012159	0.000364037	-0.0529255	0.011898	9.47658e-06	21.7	21.7
metabolome_serum	PC aa C34:2	PFASs	PFNA	PFNA	hs_pfna_c_Log2	hs_pcb118_cadj_Log2; hs_hcb_cadj_Log2; hs_pfna_c_Log2	0.031944	0.00950446	0.000801608	0.0391083	0.00951451	4.22338e-05	22.4	22.4
methyl	cg12045511	Meteorological	Temperature	T	hs_tm_mt_hs_h_None	hs_tm_mt_hs_h_None; hs_k_c_Log2	-0.0158	0.0027	5.12e-09	-0.0198	0.0027	2.63e-13	25.5	25.5
methyl	cg12045511	Essential minerals	K	K	hs_k_c_Log2	hs_tm_mt_hs_h_None; hs_k_c_Log2	-0.0137	0.0023	7.09e-09	-0.0172	0.0023	3.63e-13	25.9	25.9
metabolome_serum	SM OH C16:1	Lifestyle	Diet	Bakery prod	hs_bakery_prod_Ter3	hs_cs_c_Log2; h_PM_Log; hs_pfos_c_Log2; hs_cotinine_cdich_NoneDetected; hs_hg_c_Log2; hs_se_c_Log2; hs_bakery_prod_Ter3; hs_meohp_cadj_Log2	-0.0669146	0.0223758	0.0028431	-0.0482811	0.0218156	0.0270797	27.8	27.8
proteome	Cpeptide	Lifestyle	Diet	Vegetables	hs_total_veg_Ter3	hs_KIDMED_None; hs_total_veg_Ter3	-0.571184	0.173147	0.00100044	-0.399958	0.194931	0.0404148	30	30
metabolome_urine	Glycine	Non-essential metals	Hg	Hg	hs_hg_c_Log2	hs_ohminp_cadj_Log2; hs_pfos_c_Log2; hs_as_c_Log2; hs_hcb_cadj_Log2; hs_hg_c_Log2; hs_se_c_Log2; hs_cs_c_Log2	-0.102888	0.0307349	0.000840851	0.00210654	0.0354343	0.952604	102	102
