# Supplementary material for: Multi-omics signatures of the human early life exposome
Source: Nat Commun. 2022 Nov 21;13:7024. doi: 10.1038/s41467-022-34422-2 (PMC9678903; doi:10.1038/s41467-022-34422-2)
Supplement: Supplementary file 10 — Supplementary Dataset 7 [file 41467_2022_34422_MOESM10_ESM.zip]

Archive with 1 entries (1 files):
- HELIX_ExpOmics_TableS7_Pathways_20211029.xlsx
