# Supplementary material for: Multi-omics signatures of the human early life exposome
Source: Nat Commun. 2022 Nov 21;13:7024. doi: 10.1038/s41467-022-34422-2 (PMC9678903; doi:10.1038/s41467-022-34422-2)
Supplement: Supplementary file 12 — Supplementary Dataset 9 [file 41467_2022_34422_MOESM12_ESM.xlsx]

## Sheet: ListTables
Table S9. Overlap of exposome - metabolite associations between urine and serum matrices
List of Tables
Table S9A	Correlation between serum and urinary metabolites
Table S9B	Replication of exposome - urinary metabolite associations in serum
Table S9C	Replication of exposome - serum metabolite associations in urine
Notes:
Total metabolites serum	177
Total metabolites urine	44
Shared metabolites	12
This comparison does not take into account congeners of the same exposure famility (ie. phthalates congeners)
This comparison does not take into account metabolites proxies of the same dietary pattern in the two biofluids (ie. PUFA-serum and TMAO-urine for fish)

## Sheet: TS9A
Table S9A. Correlation between serum and urinary metabolites
Pearson's correlation coefficients calulated from metabolic data residualised for analytical factors
Serum metabolite	Urinary metabolite	Correlation
Ala	Alanine	0.29
C0	Carnitine	0.23
Creatinine	Creatinine	0.39
Gln	Glutamine	0.06
Gly	Glycine	0.35
H1 (total hexoses including glucose)	Glucose	0.04
Ile	Isoleucine	0.04
Leu	Leucine	0.08
Lys	Lysine	0.06
Taurine	Taurine	0.001
Tyr	Tyrosine	0.05
Val	Valine	0.18

## Sheet: TS9B
Table S9B. Replication of exposome - urinary metabolite associations in serum
aEffect size is reported as Log2 Fold Change for IQR of continuous exposure variables.
bP.Values were corrected within each omics platform by the number of molecular features of a given omics platform.
Only associations surviving multipletesting correction in urine and nominally replicated in serum (P.Value <0.01) are shown.
		Urine				Serum
Exposure	Metabolite	Effecta	SE	P.Value	adj.P.Valb	Effecta	SE	P.Value	adj.P.Valb
Co	Carnitine	-0.152242	0.0154557	0.00126477	0.0421239	-0.0220134	0.00851336	0.00344807	0.207746
HCB	Glycine	-0.123736	0.0157861	3.39881e-05	0.001132	-0.0350208	0.0104262	0.00132636	0.0799135
Hg	Glycine	-0.102888	0.0141688	0.000841288	0.0280197	-0.0293326	0.010318	0.00885389	0.533447
MEHP	Creatinine	-0.0589913	0.010522	2.56801e-08	8.55294e-07	-0.021327	0.0243475	0.00482044	0.290432
OHMiNP	Creatinine	-0.0436509	0.0095896	5.86492e-06	0.000195335	-0.0186834	0.0350656	0.00644682	0.388421
OXOMINP	Creatinine	-0.0305053	0.0157764	0.00102695	0.0342033	-0.0302903	0.0340948	5.13713e-06	0.000309512
PFNA	Glycine	-0.0930882	0.0108207	0.000217096	0.00723054	-0.0285086	0.00863411	0.00193939	0.116848
PFOS	Glycine	-0.135651	0.0119677	1.04046e-06	3.46532e-05	-0.0311905	0.0116751	0.00228117	0.137441
Se	Glycine	-0.0990518	0.0138291	0.000992175	0.0330451	-0.0305164	0.0107703	0.00535419	0.32259
	Urine (total metabolites)	Urine (shared metabolites)	Replicated in serum	% Replicated
N associations	104	33	9	27.2727
N unique metabolites	31	9	3	33.3333
N unique exposures	35	20	9	45

## Sheet: TS9C
Table S9B. Replication of exposome - serum metabolite associations in urine
aEffect size is reported as Log2 Fold Change for IQR of continuous exposure variables.
bP.Values were corrected within each omics platform by the number of molecular features of a given omics platform.
Only associations surviving multipletesting correction in serum and nominally replicated in urine (P.Value <0.01) are shown.
		Urine				Serum
Exposure	Metabolite	Effecta	SE	P.Value	adj.P.Valb	Effecta	SE	P.Value	adj.P.Valb
Cs*	Creatinine	0.037683	0.0296548	0.000120531	0.007262	0.0407223	0.0229964	0.00277426	0.0923987
OXOMINP	Creatinine	-0.0302903	0.0340948	5.13713e-06	0.000309512	-0.0305053	0.0157764	0.00102695	0.0342033
*Association not replicated as the effect goes in the opposite direction
	Serum (total metabolites)	Serum (shared metabolites)	Replicated in urine	% Replicated
N associations	399	14	1	7.14286
N unique metabolites	114	7	1	14.2857
N unique exposures	47	10	1	10
